# Supplementary material for: Dimethyl­bis­(pyrazine-2-carboxyl­ato-κ2 N 1,O)tin(IV)
Source: Acta Crystallogr Sect E Struct Rep Online. 2012 Oct 20;68(Pt 11):m1384. doi: 10.1107/S160053681204295X (PMC3515132; doi:10.1107/S160053681204295X)
Supplement: Supplementary file 1 [file e-68-m1384-sup1.cif]

##############################################################################
#                                                                            #
# This CIF contains the data in a paper accepted for publication in          #
# Acta Crystallographica Section E. It conforms to the requirements of       #
# Notes for Authors for Acta Crystallographica Section E, and has been       #
# peer reviewed under the auspices of the IUCr Commission on Journals.       #
#                                                                            #
# Full details of the Crystallographic Information File format               #
# are given in the paper "The Crystallographic Information File (CIF):       #
# a New Standard Archive File for Crystallography" by S. R. Hall, F. H.      #
# Allen and I. D. Brown [Acta Cryst. (1991), A47, 655-685].                  #
#                                                                            #
# The current version of the core CIF dictionary is obtainable from          #
# ftp://ftp.iucr.org/pub/cif_core.dic.                                       #
#                                                                            #
# Software is freely available for graphical display of the structure(s)     #
# in this CIF. For information consult the CIF software page                 #
# http://www.iucr.org/resources/cif/software.                                #
#                                                                            #
# This file may be used for bona fide research purposes within the           #
# scientific community so long as proper attribution is given to the journal # 
# article from which it was obtained.                                        #
#                                                                            #
##############################################################################
data_global
_audit_creation_method     SHELXL-97
_journal_date_recd_electronic     2012-10-04
_journal_date_accepted     2012-10-15
_journal_name_full     'Acta Crystallographica, Section E'
_journal_year     2012
_journal_volume     68
_journal_issue     11
_journal_page_first     m1384
_journal_page_last     m1384
_journal_paper_category     QM
_journal_paper_doi     10.1107/S160053681204295X
_journal_coeditor_code     HY2594
_publ_contact_author
;
     Dr. Seik Weng Ng
     Department of Chemistry
     University of Malaya
     50603 Kuala Lumpur
     Malaysia
;
_publ_contact_author_name     'Mostafa M. Amini'
_publ_contact_author_address
;
Department of Chemistry, General Campus
Shahid Beheshti University
Tehran 1983963113
Iran
;
_publ_contact_author_email     'm-pouramini@cc.sbu.ac.ir'
_publ_contact_author_fax     '+9-21-22431663'
_publ_contact_author_phone     '+98-21-29903109'
_publ_section_title
;
Dimethylbis(pyrazine-2-carboxylato-\k^2^<i>N</i>^1^,<i>O</i>)tin(IV)
;
loop_
    _publ_author_name
    _publ_author_footnote
    _publ_author_address
    'Vafaee, Marzieh' .
;
Department of Chemistry, General Campus
Shahid Beheshti University
Tehran 1983963113
Iran
;
    'Najafi, Ezzatollah' .
;
Department of Chemistry, General Campus
Shahid Beheshti University
Tehran 1983963113
Iran
;
    'M. Amini, Mostafa' .
;
Department of Chemistry, General Campus
Shahid Beheshti University
Tehran 1983963113
Iran
;
    'Ng, Seik Weng' .
;
Department of Chemistry
University of Malaya
50603 Kuala Lumpur
Malaysia
;
data_I
_audit_creation_method     SHELXL-97
_chemical_name_systematic
;
Dimethylbis(pyrazine-2-carboxylato-\k^2^N^1^,O)tin(IV)
;
_chemical_name_common     ?
_chemical_formula_moiety     'C12 H12 N4 O4 Sn'
_chemical_formula_sum     'C12 H12 N4 O4 Sn'
_chemical_formula_iupac     '[Sn (C H3)2 (C5 H3 N2 O2)2]'
_chemical_formula_weight     394.95
_chemical_melting_point     ?
_symmetry_cell_setting     monoclinic
_symmetry_space_group_name_H-M     'P 21/c'
_symmetry_space_group_name_Hall     '-P 2ybc'
loop_
    _symmetry_equiv_pos_as_xyz
    'x, y, z'
    '-x, y+1/2, -z+1/2'
    '-x, -y, -z'
    'x, -y-1/2, z-1/2'
_cell_length_a     9.2887(6)
_cell_length_b     12.3253(7)
_cell_length_c     12.6596(7)
_cell_angle_alpha     90.00
_cell_angle_beta     103.7380(10)
_cell_angle_gamma     90.00
_cell_volume     1407.88(14)
_cell_formula_units_Z     4
_cell_measurement_reflns_used     5890
_cell_measurement_theta_min     2.26
_cell_measurement_theta_max     28.27
_cell_measurement_temperature     295(2)
_exptl_crystal_description     prism
_exptl_crystal_colour     colorless
_exptl_crystal_size_max     0.40
_exptl_crystal_size_mid     0.40
_exptl_crystal_size_min     0.20
_exptl_crystal_density_diffrn     1.863
_exptl_crystal_density_meas     ?
_exptl_crystal_density_method     'not measured'
_exptl_crystal_F_000     776
_exptl_absorpt_coefficient_mu     1.836
_exptl_absorpt_correction_type     multi-scan
_exptl_absorpt_process_details     '(SADABS; Sheldrick, 1996)'
_exptl_absorpt_correction_T_min     0.5270
_exptl_absorpt_correction_T_max     0.7102
_diffrn_ambient_temperature     295(2)
_diffrn_radiation_type     MoK\a
_diffrn_radiation_wavelength     0.71073
_diffrn_radiation_source     'fine-focus sealed tube'
_diffrn_radiation_monochromator     graphite
_diffrn_measurement_device_type     'Bruker APEXII CCD'
_diffrn_measurement_method     '\f and \w scans'
_diffrn_detector_area_resol_mean     ?
_diffrn_reflns_number     8657
_diffrn_reflns_av_R_equivalents     0.0216
_diffrn_reflns_av_sigmaI/netI     0.0261
_diffrn_reflns_theta_min     2.26
_diffrn_reflns_theta_max     27.49
_diffrn_reflns_theta_full     27.49
_diffrn_measured_fraction_theta_max     0.994
_diffrn_measured_fraction_theta_full     0.994
_diffrn_reflns_limit_h_min     -12
_diffrn_reflns_limit_h_max     11
_diffrn_reflns_limit_k_min     -16
_diffrn_reflns_limit_k_max     13
_diffrn_reflns_limit_l_min     -15
_diffrn_reflns_limit_l_max     16
_diffrn_standards_number     ?
_diffrn_standards_interval_count     ?
_diffrn_standards_interval_time     ?
_diffrn_standards_decay_%     ?
_reflns_number_total     3193
_reflns_number_gt     2892
_reflns_threshold_expression     I>2\s(I)
_refine_ls_structure_factor_coef     Fsqd
_refine_ls_matrix_type     full
_refine_ls_R_factor_all     0.0233
_refine_ls_R_factor_gt     0.0200
_refine_ls_wR_factor_gt     0.0491
_refine_ls_wR_factor_ref     0.0514
_refine_ls_goodness_of_fit_ref     1.056
_refine_ls_restrained_S_all     1.056
_refine_ls_number_reflns     3193
_refine_ls_number_parameters     192
_refine_ls_number_restraints     0
_refine_ls_hydrogen_treatment     constr
_refine_ls_weighting_scheme     calc
_refine_ls_weighting_details
         'calc w=1/[\s^2^(Fo^2^)+(0.0201P)^2^+0.7349P] where P=(Fo^2^+2Fc^2^)/3'
_atom_sites_solution_hydrogens     geom
_atom_sites_solution_primary     direct
_atom_sites_solution_secondary     difmap
_refine_ls_shift/su_max     0.001
_refine_ls_shift/su_mean     0.001
_refine_diff_density_max     0.352
_refine_diff_density_min     -0.465
_refine_ls_extinction_method     none
_refine_ls_extinction_coef     ?
loop_
    _atom_type_symbol
    _atom_type_description
    _atom_type_scat_dispersion_real
    _atom_type_scat_dispersion_imag
    _atom_type_scat_source
    'C' 'C' 0.0033 0.0016
                         'International Tables Vol C Tables 4.2.6.8 and 6.1.1.4'
    'H' 'H' 0.0000 0.0000
                         'International Tables Vol C Tables 4.2.6.8 and 6.1.1.4'
    'N' 'N' 0.0061 0.0033
                         'International Tables Vol C Tables 4.2.6.8 and 6.1.1.4'
    'O' 'O' 0.0106 0.0060
                         'International Tables Vol C Tables 4.2.6.8 and 6.1.1.4'
    'Sn' 'Sn' -0.6537 1.4246
                         'International Tables Vol C Tables 4.2.6.8 and 6.1.1.4'
_computing_data_collection     'APEX2 (Bruker, 2007)'
_computing_cell_refinement     'SAINT (Bruker, 2007)'
_computing_data_reduction     'SAINT (Bruker, 2007)'
_computing_structure_solution     'SHELXS97 (Sheldrick, 2008)'
_computing_structure_refinement     'SHELXL97 (Sheldrick, 2008)'
_computing_molecular_graphics     'X-SEED (Barbour, 2001)'
_computing_publication_material     'publCIF (Westrip, 2010)'
loop_
    _atom_site_type_symbol
    _atom_site_label
    _atom_site_fract_x
    _atom_site_fract_y
    _atom_site_fract_z
    _atom_site_U_iso_or_equiv
    _atom_site_adp_type
    _atom_site_calc_flag
    _atom_site_refinement_flags
    _atom_site_occupancy
    _atom_site_symmetry_multiplicity
    _atom_site_disorder_assembly
    _atom_site_disorder_group
    Sn Sn1 0.826212(14) 0.699389(11) 0.602141(11) 0.02943(6) Uani d . 1 1 . .
    O O1 0.87907(17) 0.71196(14) 0.44616(13) 0.0415(4) Uani d . 1 1 . .
    O O2 0.99121(19) 0.78275(16) 0.32619(13) 0.0493(4) Uani d . 1 1 . .
    O O3 0.62830(16) 0.65997(14) 0.48535(12) 0.0374(3) Uani d . 1 1 . .
    O O4 0.39196(17) 0.61066(15) 0.43503(13) 0.0469(4) Uani d . 1 1 . .
    N N1 1.09601(19) 0.77904(14) 0.61292(14) 0.0320(4) Uani d . 1 1 . .
    N N2 1.3488(2) 0.87890(18) 0.57415(17) 0.0478(5) Uani d . 1 1 . .
    N N3 0.62453(19) 0.65022(15) 0.69497(14) 0.0340(4) Uani d . 1 1 . .
    N N4 0.3759(2) 0.57674(16) 0.76062(16) 0.0421(4) Uani d . 1 1 . .
    C C1 0.7815(3) 0.86219(19) 0.6305(2) 0.0466(6) Uani d . 1 1 . .
    H H1A 0.8346 0.9084 0.5918 0.070 Uiso calc R 1 1 . .
    H H1B 0.8123 0.8772 0.7070 0.070 Uiso calc R 1 1 . .
    H H1C 0.6770 0.8755 0.6057 0.070 Uiso calc R 1 1 . .
    C C2 0.9233(3) 0.54697(19) 0.6433(2) 0.0444(5) Uani d . 1 1 . .
    H H2A 1.0075 0.5391 0.6123 0.067 Uiso calc R 1 1 . .
    H H2B 0.8523 0.4912 0.6155 0.067 Uiso calc R 1 1 . .
    H H2C 0.9546 0.5408 0.7210 0.067 Uiso calc R 1 1 . .
    C C3 0.9857(2) 0.76167(19) 0.41998(17) 0.0346(4) Uani d . 1 1 . .
    C C4 1.1116(2) 0.79754(16) 0.51203(17) 0.0302(4) Uani d . 1 1 . .
    C C5 1.2359(3) 0.8484(2) 0.49323(19) 0.0405(5) Uani d . 1 1 . .
    H H5 1.2409 0.8618 0.4219 0.049 Uiso calc R 1 1 . .
    C C6 1.3319(3) 0.86057(19) 0.67419(19) 0.0417(5) Uani d . 1 1 . .
    H H6 1.4074 0.8812 0.7331 0.050 Uiso calc R 1 1 . .
    C C7 1.2068(3) 0.81211(17) 0.69396(18) 0.0361(5) Uani d . 1 1 . .
    H H7 1.1996 0.8023 0.7654 0.043 Uiso calc R 1 1 . .
    C C12 0.6207(3) 0.6469(2) 0.79961(18) 0.0445(6) Uani d . 1 1 . .
    H H12 0.7030 0.6696 0.8523 0.053 Uiso calc R 1 1 . .
    C C13 0.4970(3) 0.6103(2) 0.83094(19) 0.0449(6) Uani d . 1 1 . .
    H H13 0.4986 0.6092 0.9047 0.054 Uiso calc R 1 1 . .
    C C14 0.3798(2) 0.58104(18) 0.65644(18) 0.0367(5) Uani d . 1 1 . .
    H H14 0.2974 0.5577 0.6042 0.044 Uiso calc R 1 1 . .
    C C15 0.5024(2) 0.61905(16) 0.62266(16) 0.0295(4) Uani d . 1 1 . .
    C C16 0.5045(2) 0.62962(16) 0.50495(17) 0.0321(4) Uani d . 1 1 . .
loop_
    _atom_site_aniso_label
    _atom_site_aniso_U_11
    _atom_site_aniso_U_22
    _atom_site_aniso_U_33
    _atom_site_aniso_U_12
    _atom_site_aniso_U_13
    _atom_site_aniso_U_23
    Sn1 0.02845(8) 0.03258(9) 0.02919(9) 0.00030(5) 0.01068(6) 0.00025(5)
    O1 0.0333(8) 0.0637(11) 0.0291(8) -0.0101(7) 0.0106(6) -0.0007(7)
    O2 0.0415(9) 0.0830(13) 0.0266(8) -0.0074(8) 0.0144(7) 0.0015(8)
    O3 0.0337(8) 0.0518(9) 0.0280(7) -0.0071(7) 0.0097(6) 0.0015(7)
    O4 0.0346(8) 0.0667(11) 0.0359(8) -0.0095(8) 0.0012(7) -0.0012(8)
    N1 0.0310(9) 0.0379(9) 0.0296(9) 0.0011(7) 0.0123(7) 0.0020(7)
    N2 0.0421(11) 0.0589(13) 0.0449(11) -0.0164(9) 0.0151(9) -0.0052(10)
    N3 0.0278(8) 0.0442(10) 0.0309(9) -0.0032(7) 0.0088(7) -0.0047(8)
    N4 0.0380(10) 0.0471(11) 0.0464(11) -0.0019(8) 0.0203(9) 0.0023(9)
    C1 0.0429(13) 0.0383(12) 0.0571(15) 0.0043(10) 0.0089(11) -0.0073(11)
    C2 0.0437(13) 0.0380(12) 0.0511(14) 0.0060(10) 0.0104(11) 0.0047(10)
    C3 0.0303(10) 0.0456(12) 0.0303(10) 0.0039(9) 0.0119(8) -0.0010(9)
    C4 0.0287(10) 0.0363(10) 0.0289(10) 0.0026(8) 0.0134(8) -0.0002(8)
    C5 0.0397(12) 0.0510(13) 0.0353(11) -0.0075(10) 0.0175(9) 0.0000(10)
    C6 0.0394(12) 0.0449(13) 0.0404(12) -0.0090(10) 0.0082(10) -0.0043(10)
    C7 0.0402(12) 0.0396(11) 0.0296(11) 0.0002(9) 0.0106(9) -0.0006(8)
    C12 0.0348(11) 0.0687(16) 0.0308(11) -0.0037(11) 0.0093(9) -0.0065(11)
    C13 0.0424(12) 0.0627(15) 0.0338(11) 0.0054(11) 0.0171(10) 0.0010(11)
    C14 0.0301(10) 0.0415(12) 0.0399(12) -0.0040(9) 0.0109(9) -0.0025(9)
    C15 0.0276(9) 0.0286(10) 0.0333(10) 0.0016(7) 0.0091(8) -0.0016(8)
    C16 0.0305(10) 0.0330(10) 0.0328(10) -0.0004(8) 0.0079(8) -0.0006(8)
loop_
    _geom_bond_atom_site_label_1
    _geom_bond_atom_site_label_2
    _geom_bond_site_symmetry_2
    _geom_bond_distance
    _geom_bond_publ_flag
    Sn1 C1 . 2.097(2) y
    Sn1 C2 . 2.095(2) y
    Sn1 O1 . 2.1506(16) y
    Sn1 O3 . 2.1238(15) y
    Sn1 N1 . 2.6646(18) y
    Sn1 N3 . 2.5107(18) y
    O1 C3 . 1.274(3) ?
    O2 C3 . 1.228(3) ?
    O3 C16 . 1.288(3) ?
    O4 C16 . 1.221(2) ?
    N1 C7 . 1.332(3) ?
    N1 C4 . 1.339(3) ?
    N2 C6 . 1.332(3) ?
    N2 C5 . 1.334(3) ?
    N3 C12 . 1.334(3) ?
    N3 C15 . 1.334(3) ?
    N4 C13 . 1.324(3) ?
    N4 C14 . 1.329(3) ?
    C1 H1A . 0.9600 ?
    C1 H1B . 0.9600 ?
    C1 H1C . 0.9600 ?
    C2 H2A . 0.9600 ?
    C2 H2B . 0.9600 ?
    C2 H2C . 0.9600 ?
    C3 C4 . 1.508(3) ?
    C4 C5 . 1.383(3) ?
    C5 H5 . 0.9300 ?
    C6 C7 . 1.382(3) ?
    C6 H6 . 0.9300 ?
    C7 H7 . 0.9300 ?
    C12 C13 . 1.378(3) ?
    C12 H12 . 0.9300 ?
    C13 H13 . 0.9300 ?
    C14 C15 . 1.389(3) ?
    C14 H14 . 0.9300 ?
    C15 C16 . 1.501(3) ?
loop_
    _geom_angle_atom_site_label_1
    _geom_angle_atom_site_label_2
    _geom_angle_atom_site_label_3
    _geom_angle_site_symmetry_1
    _geom_angle_site_symmetry_3
    _geom_angle
    _geom_angle_publ_flag
    C2 Sn1 C1 . . 154.98(10) ?
    C2 Sn1 O3 . . 102.62(8) ?
    C1 Sn1 O3 . . 99.44(8) ?
    C2 Sn1 O1 . . 96.58(8) ?
    C1 Sn1 O1 . . 100.72(9) ?
    O3 Sn1 O1 . . 74.09(6) ?
    C2 Sn1 N3 . . 89.54(8) ?
    C1 Sn1 N3 . . 87.17(9) ?
    O3 Sn1 N3 . . 69.63(6) ?
    O1 Sn1 N3 . . 143.67(6) ?
    C2 Sn1 N1 . . 88.49(8) ?
    C1 Sn1 N1 . . 82.01(8) ?
    O3 Sn1 N1 . . 140.17(5) ?
    O1 Sn1 N1 . . 66.64(6) ?
    N3 Sn1 N1 . . 149.56(5) ?
    C3 O1 Sn1 . . 129.40(14) ?
    C16 O3 Sn1 . . 126.66(13) ?
    C7 N1 C4 . . 116.35(18) ?
    C7 N1 Sn1 . . 134.17(14) ?
    C4 N1 Sn1 . . 109.12(13) ?
    C6 N2 C5 . . 115.7(2) ?
    C12 N3 C15 . . 116.99(19) ?
    C12 N3 Sn1 . . 132.12(15) ?
    C15 N3 Sn1 . . 110.85(13) ?
    C13 N4 C14 . . 115.86(19) ?
    Sn1 C1 H1A . . 109.5 ?
    Sn1 C1 H1B . . 109.5 ?
    H1A C1 H1B . . 109.5 ?
    Sn1 C1 H1C . . 109.5 ?
    H1A C1 H1C . . 109.5 ?
    H1B C1 H1C . . 109.5 ?
    Sn1 C2 H2A . . 109.5 ?
    Sn1 C2 H2B . . 109.5 ?
    H2A C2 H2B . . 109.5 ?
    Sn1 C2 H2C . . 109.5 ?
    H2A C2 H2C . . 109.5 ?
    H2B C2 H2C . . 109.5 ?
    O2 C3 O1 . . 124.5(2) ?
    O2 C3 C4 . . 118.9(2) ?
    O1 C3 C4 . . 116.63(18) ?
    N1 C4 C5 . . 121.7(2) ?
    N1 C4 C3 . . 116.59(18) ?
    C5 C4 C3 . . 121.71(19) ?
    N2 C5 C4 . . 122.1(2) ?
    N2 C5 H5 . . 118.9 ?
    C4 C5 H5 . . 118.9 ?
    N2 C6 C7 . . 122.7(2) ?
    N2 C6 H6 . . 118.7 ?
    C7 C6 H6 . . 118.7 ?
    N1 C7 C6 . . 121.4(2) ?
    N1 C7 H7 . . 119.3 ?
    C6 C7 H7 . . 119.3 ?
    N3 C12 C13 . . 121.1(2) ?
    N3 C12 H12 . . 119.5 ?
    C13 C12 H12 . . 119.5 ?
    N4 C13 C12 . . 122.8(2) ?
    N4 C13 H13 . . 118.6 ?
    C12 C13 H13 . . 118.6 ?
    N4 C14 C15 . . 122.4(2) ?
    N4 C14 H14 . . 118.8 ?
    C15 C14 H14 . . 118.8 ?
    N3 C15 C14 . . 120.76(19) ?
    N3 C15 C16 . . 116.52(18) ?
    C14 C15 C16 . . 122.70(18) ?
    O4 C16 O3 . . 124.5(2) ?
    O4 C16 C15 . . 119.47(19) ?
    O3 C16 C15 . . 116.07(17) ?
loop_
    _geom_torsion_atom_site_label_1
    _geom_torsion_atom_site_label_2
    _geom_torsion_atom_site_label_3
    _geom_torsion_atom_site_label_4
    _geom_torsion_site_symmetry_1
    _geom_torsion_site_symmetry_2
    _geom_torsion_site_symmetry_3
    _geom_torsion_site_symmetry_4
    _geom_torsion
    _geom_torsion_publ_flag
    C2 Sn1 O1 C3 . . . . -98.1(2) ?
    C1 Sn1 O1 C3 . . . . 63.8(2) ?
    O3 Sn1 O1 C3 . . . . 160.6(2) ?
    N3 Sn1 O1 C3 . . . . 163.69(17) ?
    N1 Sn1 O1 C3 . . . . -12.59(18) ?
    C2 Sn1 O3 C16 . . . . 83.58(19) ?
    C1 Sn1 O3 C16 . . . . -84.53(19) ?
    O1 Sn1 O3 C16 . . . . 176.92(19) ?
    N3 Sn1 O3 C16 . . . . -1.15(17) ?
    N1 Sn1 O3 C16 . . . . -173.35(15) ?
    C2 Sn1 N1 C7 . . . . -81.4(2) ?
    C1 Sn1 N1 C7 . . . . 75.4(2) ?
    O3 Sn1 N1 C7 . . . . 170.55(17) ?
    O1 Sn1 N1 C7 . . . . -179.2(2) ?
    N3 Sn1 N1 C7 . . . . 5.1(3) ?
    C2 Sn1 N1 C4 . . . . 106.05(15) ?
    C1 Sn1 N1 C4 . . . . -97.16(15) ?
    O3 Sn1 N1 C4 . . . . -1.98(18) ?
    O1 Sn1 N1 C4 . . . . 8.22(13) ?
    N3 Sn1 N1 C4 . . . . -167.44(13) ?
    C2 Sn1 N3 C12 . . . . 77.7(2) ?
    C1 Sn1 N3 C12 . . . . -77.5(2) ?
    O3 Sn1 N3 C12 . . . . -178.7(2) ?
    O1 Sn1 N3 C12 . . . . 178.2(2) ?
    N1 Sn1 N3 C12 . . . . -8.5(3) ?
    C2 Sn1 N3 C15 . . . . -99.93(15) ?
    C1 Sn1 N3 C15 . . . . 104.88(15) ?
    O3 Sn1 N3 C15 . . . . 3.72(13) ?
    O1 Sn1 N3 C15 . . . . 0.6(2) ?
    N1 Sn1 N3 C15 . . . . 173.84(12) ?
    Sn1 O1 C3 O2 . . . . -164.70(18) ?
    Sn1 O1 C3 C4 . . . . 14.5(3) ?
    C7 N1 C4 C5 . . . . -0.1(3) ?
    Sn1 N1 C4 C5 . . . . 173.91(17) ?
    C7 N1 C4 C3 . . . . -179.20(18) ?
    Sn1 N1 C4 C3 . . . . -5.2(2) ?
    O2 C3 C4 N1 . . . . 175.7(2) ?
    O1 C3 C4 N1 . . . . -3.5(3) ?
    O2 C3 C4 C5 . . . . -3.4(3) ?
    O1 C3 C4 C5 . . . . 177.4(2) ?
    C6 N2 C5 C4 . . . . -2.2(4) ?
    N1 C4 C5 N2 . . . . 2.0(4) ?
    C3 C4 C5 N2 . . . . -178.9(2) ?
    C5 N2 C6 C7 . . . . 0.7(4) ?
    C4 N1 C7 C6 . . . . -1.4(3) ?
    Sn1 N1 C7 C6 . . . . -173.53(16) ?
    N2 C6 C7 N1 . . . . 1.2(4) ?
    C15 N3 C12 C13 . . . . 1.5(4) ?
    Sn1 N3 C12 C13 . . . . -175.99(18) ?
    C14 N4 C13 C12 . . . . -0.5(4) ?
    N3 C12 C13 N4 . . . . 0.0(4) ?
    C13 N4 C14 C15 . . . . -0.5(3) ?
    C12 N3 C15 C14 . . . . -2.4(3) ?
    Sn1 N3 C15 C14 . . . . 175.58(16) ?
    C12 N3 C15 C16 . . . . 176.3(2) ?
    Sn1 N3 C15 C16 . . . . -5.6(2) ?
    N4 C14 C15 N3 . . . . 2.0(3) ?
    N4 C14 C15 C16 . . . . -176.7(2) ?
    Sn1 O3 C16 O4 . . . . 177.83(17) ?
    Sn1 O3 C16 C15 . . . . -1.4(3) ?
    N3 C15 C16 O4 . . . . -174.2(2) ?
    C14 C15 C16 O4 . . . . 4.6(3) ?
    N3 C15 C16 O3 . . . . 5.1(3) ?
    C14 C15 C16 O3 . . . . -176.11(19) ?
