# Supplementary material for: Dimethyl­bis­(pyrazine-2-carboxyl­ato-κ2 N 1,O)tin(IV)
Source: Acta Crystallogr Sect E Struct Rep Online. 2012 Oct 20;68(Pt 11):m1384. doi: 10.1107/S160053681204295X (PMC3515132; doi:10.1107/S160053681204295X)
Supplement: Supplementary file 2 [file e-68-m1384-Isup2.hkl]

# 
# h,k,l, Fc-squared, Fo-squared, sigma(Fo-squared) and status flag 
# 
data_I
_shelx_title '  P21/n' 
_shelx_refln_list_code          4 
_shelx_F_calc_maximum      254.04 
_exptl_crystal_F_000       776.00 
_reflns_d_resolution_high  0.7699 
 
loop_ 
 _symmetry_equiv_pos_as_xyz 
 'x, y, z' 
 '-x, y+1/2, -z+1/2' 
 '-x, -y, -z' 
 'x, -y-1/2, z-1/2' 
 
_cell_length_a     9.2887 
_cell_length_b    12.3253 
_cell_length_c    12.6596 
_cell_angle_alpha  90.000 
_cell_angle_beta  103.738 
_cell_angle_gamma  90.000 
 
_shelx_F_squared_multiplier     1.000 
 
loop_ 
 _refln_index_h 
 _refln_index_k 
 _refln_index_l 
 _refln_F_squared_calc 
 _refln_F_squared_meas 
 _refln_F_squared_sigma 
 _refln_observed_status 
   1   0   0      807.03      826.94     18.08 o 
   2   0   0     1905.40     1902.99     41.47 o 
   3   0   0    11354.42    11076.57    229.01 o 
   4   0   0    11160.84    11567.86    239.86 o 
   5   0   0    11416.99    11128.85    232.30 o 
   6   0   0    13205.98    12994.35    270.80 o 
   7   0   0      918.23      937.64     26.76 o 
   8   0   0       16.30       10.89      5.46 o 
   9   0   0     3111.68     3091.26     73.41 o 
  10   0   0      353.86      355.25     28.83 o 
  11   0   0     1237.64     1289.89     59.22 o 
   1   1   0    15681.85    15814.00    326.23 o 
   2   1   0    17803.46    16401.16    264.24 o 
   3   1   0       21.51       26.08      4.66 o 
   4   1   0    14959.47    14994.22    218.73 o 
   5   1   0     7036.37     7332.29    109.54 o 
   6   1   0     1007.92     1038.37     22.53 o 
   7   1   0     7235.66     7213.53    109.72 o 
   8   1   0     3308.89     3286.05     53.81 o 
   9   1   0       61.08       60.29      5.72 o 
  10   1   0     2184.19     2172.05     39.42 o 
  11   1   0      177.14      179.56     15.62 o 
   0   2   0    64538.45    58919.14   4089.46 o 
   1   2   0    22697.59    21536.76    588.65 o 
   2   2   0     4211.13     4053.71    121.89 o 
   3   2   0    13852.51    13921.13    233.95 o 
   4   2   0     1247.43     1246.23     21.40 o 
   5   2   0     4559.74     4794.51     73.26 o 
   6   2   0     6789.68     6922.67    104.73 o 
   7   2   0      568.02      542.35     13.35 o 
   8   2   0      646.79      661.09     15.91 o 
   9   2   0      501.42      518.04     17.63 o 
  10   2   0       35.30       31.45      5.19 o 
  11   2   0      878.63      883.13     33.02 o 
   1   3   0    12985.10    13737.99    198.91 o 
   2   3   0       61.73       96.29      5.18 o 
   3   3   0      116.02      137.69      5.81 o 
   4   3   0     4725.01     4918.31     85.89 o 
   5   3   0     4669.28     4725.25     83.65 o 
   6   3   0      870.56      908.28     18.15 o 
   7   3   0     1898.20     1975.41     34.56 o 
   8   3   0     1581.57     1617.89     30.19 o 
   9   3   0        2.20        4.61      4.01 o 
  10   3   0      488.09      505.18     17.55 o 
  11   3   0       51.60       56.72     10.54 o 
   0   4   0     5375.57     5784.91    170.79 o 
   1   4   0    37217.48    37002.63   1402.54 o 
   2   4   0        9.12        7.25      2.47 o 
   3   4   0     2164.12     2256.34     41.23 o 
   4   4   0       19.03       17.30      2.70 o 
   5   4   0       35.11       40.00      3.75 o 
   6   4   0      100.48      100.49      6.58 o 
   7   4   0     2531.63     2467.41     48.26 o 
   8   4   0     1129.30     1161.69     23.68 o 
   9   4   0       44.47       45.64      5.49 o 
  10   4   0        1.95       -0.48      4.65 o 
  11   4   0      284.39      288.05     18.90 o 
   1   5   0      278.75      309.28     12.48 o 
   2   5   0     1740.34     1913.84     30.36 o 
   3   5   0      489.95      541.96     11.22 o 
   4   5   0      239.82      225.23      8.42 o 
   5   5   0      366.35      340.15     10.98 o 
   6   5   0      231.20      237.31      8.52 o 
   7   5   0      250.21      248.09      9.19 o 
   8   5   0        0.04        0.32      3.50 o 
   9   5   0        6.21        3.10      3.18 o 
  10   5   0      235.18      226.98     13.61 o 
  11   5   0       78.30       80.92      8.72 o 
   0   6   0     1766.45     1718.36     38.51 o 
   1   6   0       52.35       41.59      2.72 o 
   2   6   0     3957.35     4159.67     63.04 o 
   3   6   0     1737.57     1755.49     29.15 o 
   4   6   0      209.34      218.38      7.48 o 
   5   6   0      664.04      681.56     17.67 o 
   6   6   0      364.19      362.88     10.81 o 
   7   6   0       49.04       51.85      5.36 o 
   8   6   0      252.89      258.15     11.84 o 
   9   6   0      118.99      140.90     11.54 o 
  10   6   0       37.22       44.39      6.98 o 
   1   7   0     5883.33     5854.80     87.36 o 
   2   7   0      322.87      309.86      7.92 o 
   3   7   0      630.03      669.80     13.86 o 
   4   7   0     1569.67     1598.92     27.96 o 
   5   7   0     2411.01     2487.03     48.23 o 
   6   7   0      448.86      478.68     12.71 o 
   7   7   0      638.06      640.21     15.92 o 
   8   7   0      390.70      411.96     16.81 o 
   9   7   0      120.23      124.75      8.31 o 
  10   7   0      942.66      960.04     26.58 o 
   0   8   0     3533.47     3417.46     74.30 o 
   1   8   0     4585.58     4727.86     71.62 o 
   2   8   0     3373.08     3490.01     54.28 o 
   3   8   0     5294.37     5349.20     81.62 o 
   4   8   0     1708.17     1728.44     30.30 o 
   5   8   0     2088.76     2191.85     37.79 o 
   6   8   0      912.41      960.15     24.01 o 
   7   8   0      336.93      341.92     11.63 o 
   8   8   0     1468.69     1505.27     29.99 o 
   9   8   0      709.63      810.58     34.09 o 
  10   8   0       14.26       14.42      6.05 o 
   1   9   0     3049.49     3050.80     55.76 o 
   2   9   0     5291.38     5365.99     82.29 o 
   3   9   0      591.37      628.70     13.97 o 
   4   9   0     3264.23     3378.77     54.57 o 
   5   9   0     1844.65     1877.69     33.61 o 
   6   9   0        0.77        6.83      7.30 o 
   7   9   0     3005.49     3077.06     61.07 o 
   8   9   0      736.85      783.99     19.54 o 
   9   9   0      252.03      254.10     13.15 o 
   0  10   0     4937.49     5248.37    112.91 o 
   1  10   0     1544.65     1599.29     27.43 o 
   2  10   0     1233.03     1241.72     24.66 o 
   3  10   0     7243.65     7438.45    112.64 o 
   4  10   0      522.09      562.86     14.02 o 
   5  10   0      790.54      800.09     18.16 o 
   6  10   0     2476.63     2553.08     44.69 o 
   7  10   0      263.70      277.66     13.10 o 
   8  10   0      872.71      921.43     22.03 o 
   9  10   0      741.66      764.25     23.20 o 
   1  11   0     2137.31     2176.86     53.87 o 
   2  11   0     2900.65     2890.34     68.89 o 
   3  11   0      279.66      253.90     13.96 o 
   4  11   0     2585.72     2558.13     63.29 o 
   5  11   0      853.37      864.74     28.34 o 
   6  11   0       33.53       34.91      7.82 o 
   7  11   0     1436.29     1453.26     42.62 o 
   8  11   0      445.35      303.19     22.28 o 
   0  12   0     3531.25     3558.23    117.82 o 
   1  12   0      661.74      646.88     22.78 o 
   2  12   0      253.78      262.82     14.61 o 
   3  12   0     2858.28     2832.73     69.46 o 
   4  12   0       56.85       66.35      9.21 o 
   5  12   0       22.31       28.90      7.37 o 
   6  12   0     1076.53     1094.30     35.12 o 
   7  12   0        0.35        6.92      7.16 o 
   1  13   0      586.43      614.60     23.00 o 
   2  13   0      478.75      466.46     19.84 o 
   3  13   0       23.38       24.69      7.27 o 
   4  13   0      672.20      637.09     24.51 o 
   5  13   0      144.71      133.67     12.85 o 
   6  13   0       51.74       50.74      9.64 o 
   0  14   0      421.46      375.89     25.79 o 
   1  14   0       28.20       21.81      7.18 o 
   2  14   0       94.86       84.66     10.56 o 
   3  14   0       33.83       35.17      8.45 o 
   4  14   0      127.68      110.00     11.95 o 
   5  14   0       45.97       32.59      9.00 o 
   1  15   0        1.30       -1.81      6.04 o 
   2  15   0       24.73       24.73     10.51 o 
   3  15   0        8.00       10.74      7.15 o 
   4  15   0        5.29       -1.43      6.63 o 
   0  16   0      126.20      119.21     18.68 o 
 -11   1   1      216.77      193.31     22.99 o 
 -10   1   1      205.93      210.70     11.10 o 
  -9   1   1      526.35      517.41     15.08 o 
  -8   1   1      117.51      123.99     10.59 o 
  -7   1   1      353.64      356.16     17.52 o 
  -6   1   1      203.08      225.51      7.34 o 
  -5   1   1     1553.52     1618.88     27.97 o 
  -4   1   1      782.28      862.21     15.34 o 
  -3   1   1     2947.71     3033.24     45.75 o 
  -2   1   1        5.03       65.69     10.25 o 
  -1   1   1     3665.67     3887.94     56.59 o 
   0   1   1     4706.39     4850.17     99.82 o 
   1   1   1     1286.80     1281.01     19.77 o 
   2   1   1     2555.18     2552.88     60.76 o 
   3   1   1      429.25      396.82     19.28 o 
   4   1   1     1599.11     1799.84     29.67 o 
   5   1   1       28.80       14.09      2.91 o 
   6   1   1      710.92      679.52     14.97 o 
   7   1   1      348.79      326.86     10.33 o 
   8   1   1        0.82       -3.29      3.98 o 
   9   1   1     1248.39     1280.26     26.04 o 
  10   1   1       11.90        9.58      4.16 o 
  11   1   1        4.18        6.47      5.32 o 
 -11   2   1       15.06       12.19      8.08 o 
 -10   2   1      361.38      357.27     14.09 o 
  -9   2   1     1857.51     1895.99     34.15 o 
  -8   2   1       34.80       32.92      4.46 o 
  -7   2   1     1176.92     1159.26     22.09 o 
  -6   2   1     2341.45     2362.58     38.67 o 
  -5   2   1      525.20      559.01     11.77 o 
  -4   2   1     2912.83     2886.22     44.63 o 
  -3   2   1      953.22      922.98     15.66 o 
  -2   2   1    13062.86    13582.88    227.03 o 
  -1   2   1    10186.67    10309.99    211.50 o 
   0   2   1    11805.95    11360.96    241.73 o 
   1   2   1    21194.17    21325.73    427.35 o 
   2   2   1     1294.49     1265.02     20.49 o 
   3   2   1     1449.58     1576.54     29.92 o 
   4   2   1      354.60      267.50     28.18 o 
   5   2   1     6472.81     6610.07     99.79 o 
   6   2   1     1024.97     1049.37     26.67 o 
   7   2   1     1337.67     1362.67     25.91 o 
   8   2   1        5.21        7.32      3.89 o 
   9   2   1     1187.13     1190.12     29.11 o 
  10   2   1      523.80      550.11     15.51 o 
  11   2   1      638.04      662.04     21.46 o 
 -11   3   1      608.05      606.44     26.23 o 
 -10   3   1      705.43      735.27     21.25 o 
  -9   3   1     2015.37     2052.65     36.98 o 
  -8   3   1     2096.28     2080.78     36.49 o 
  -7   3   1      705.08      738.37     16.09 o 
  -6   3   1     1429.80     1439.98     25.61 o 
  -5   3   1    11958.25    12346.03    181.55 o 
  -4   3   1       11.65       23.39      7.92 o 
  -3   3   1    12363.97    12646.75    212.71 o 
  -2   3   1     1043.55      970.85     25.81 o 
  -1   3   1    16283.10    15540.42    602.69 o 
   0   3   1     6084.69     6315.50    106.70 o 
   1   3   1    10964.99    10745.71    156.17 o 
   2   3   1      214.79      233.91      5.80 o 
   3   3   1     6892.09     6668.04     99.04 o 
   4   3   1    10547.55    10661.39    181.80 o 
   5   3   1       58.81       49.99      4.12 o 
   6   3   1     8848.15     8884.50    154.25 o 
   7   3   1     1916.04     1970.45     34.94 o 
   8   3   1       14.05       14.08      4.19 o 
   9   3   1     2894.45     2953.16     51.15 o 
  10   3   1      588.05      582.55     20.47 o 
  11   3   1      205.71      195.42     12.24 o 
 -11   4   1      109.82      101.04     12.76 o 
 -10   4   1     1491.55     1529.23     35.33 o 
  -9   4   1     1684.68     1703.90     32.08 o 
  -8   4   1        3.73       11.06      3.84 o 
  -7   4   1     4007.62     3916.60     62.43 o 
  -6   4   1     5941.24     5875.81     98.05 o 
  -5   4   1      689.74      688.48     16.30 o 
  -4   4   1     9531.42     9307.21    137.28 o 
  -3   4   1     1684.09     1541.17     25.02 o 
  -2   4   1     3409.08     3581.70     61.96 o 
  -1   4   1    40531.04    36908.21   1217.77 o 
   0   4   1     1472.27     1366.13     21.37 o 
   1   4   1    13202.19    13667.75    228.98 o 
   2   4   1    15608.16    15513.29    225.68 o 
   3   4   1     4842.39     4833.11     72.98 o 
   4   4   1     6317.63     6128.18    181.54 o 
   5   4   1    14645.35    14386.79    244.85 o 
   6   4   1     1494.12     1480.91     27.30 o 
   7   4   1       77.95       79.12      6.00 o 
   8   4   1     2466.00     2407.03     48.67 o 
   9   4   1      231.43      247.02     10.36 o 
  10   4   1      708.32      752.63     21.12 o 
  11   4   1      534.16      558.42     19.60 o 
 -11   5   1      826.42      851.46     32.13 o 
 -10   5   1      222.35      248.07     12.18 o 
  -9   5   1      460.94      474.11     20.01 o 
  -8   5   1     4472.37     4475.84     71.61 o 
  -7   5   1      784.27      793.93     19.89 o 
  -6   5   1     2041.19     2009.86     37.20 o 
  -5   5   1     7767.05     7805.27    116.92 o 
  -4   5   1      863.51      868.17     16.39 o 
  -3   5   1     8011.38     8221.37    140.02 o 
  -2   5   1    27361.19    26921.16    798.83 o 
  -1   5   1     2178.97     2278.68     35.03 o 
   0   5   1     8194.47     7930.65    116.12 o 
   1   5   1    20986.94    20789.82    301.12 o 
   2   5   1      154.73      173.93      6.63 o 
   3   5   1    10232.04    10157.12    149.75 o 
   4   5   1    10423.53    10485.08    155.26 o 
   5   5   1       92.20       86.97      6.46 o 
   6   5   1     8453.59     8155.48    182.76 o 
   7   5   1     2511.44     2469.82     42.60 o 
   8   5   1      534.13      544.72     15.02 o 
   9   5   1     1758.17     1768.33     34.14 o 
  10   5   1     1419.46     1500.92     35.67 o 
 -11   6   1       97.77      104.60     13.09 o 
 -10   6   1     1213.20     1129.64     95.80 o 
  -9   6   1     1706.34     1732.95     46.37 o 
  -8   6   1       44.67       49.67      6.26 o 
  -7   6   1     2230.15     2190.85     38.13 o 
  -6   6   1     2592.43     2588.99     43.12 o 
  -5   6   1        0.69        6.03      3.12 o 
  -4   6   1     8424.43     8074.07    339.86 o 
  -3   6   1      106.68       83.70     11.70 o 
  -2   6   1     5439.07     5682.30     84.73 o 
  -1   6   1    23110.76    23372.07    486.91 o 
   0   6   1     6011.41     5954.99    101.90 o 
   1   6   1     2310.11     2384.05     37.22 o 
   2   6   1    23212.64    24092.42    349.53 o 
   3   6   1     1650.68     1682.60     28.39 o 
   4   6   1     3053.23     3107.05     49.63 o 
   5   6   1     8941.39     8820.95    132.54 o 
   6   6   1     1309.29     1249.12     28.49 o 
   7   6   1      206.52      203.31      8.89 o 
   8   6   1     2915.16     2933.27     50.52 o 
   9   6   1       14.60       12.34      4.70 o 
  10   6   1      417.82      447.13     22.66 o 
 -10   7   1        1.13        2.70      5.08 o 
  -9   7   1       25.57       20.20      5.52 o 
  -8   7   1     2107.08     2078.56     37.68 o 
  -7   7   1      736.38      768.59     17.71 o 
  -6   7   1     1336.51     1389.32     26.13 o 
  -5   7   1     2024.39     2118.26     35.95 o 
  -4   7   1      453.93      467.53     13.07 o 
  -3   7   1     1487.23     1444.50     24.78 o 
  -2   7   1    25210.39    26323.34    381.46 o 
  -1   7   1       10.35       12.51      2.85 o 
   0   7   1     4248.91     4086.45     61.64 o 
   1   7   1     4062.33     4004.35     60.92 o 
   2   7   1      317.44      308.58      9.05 o 
   3   7   1     7475.24     7848.90    117.41 o 
   4   7   1     3808.44     3843.85     60.60 o 
   5   7   1     1219.20     1231.15     23.67 o 
   6   7   1     1157.60     1103.40     32.57 o 
   7   7   1     1843.97     1822.96     39.50 o 
   8   7   1      306.45      296.64     11.22 o 
   9   7   1     1276.70     1328.04     31.86 o 
  10   7   1      327.64      357.46     15.61 o 
 -10   8   1      127.99      146.86     10.86 o 
  -9   8   1      535.68      555.48     18.33 o 
  -8   8   1        0.65       -1.60      4.06 o 
  -7   8   1      880.81      914.02     20.18 o 
  -6   8   1      518.46      518.78     17.53 o 
  -5   8   1        5.17        9.79      4.31 o 
  -4   8   1      517.70      510.70     12.24 o 
  -3   8   1      845.00      809.92     15.92 o 
  -2   8   1     2753.83     2921.77     45.93 o 
  -1   8   1     1841.17     1803.58     34.48 o 
   0   8   1     1172.46     1215.08     20.77 o 
   1   8   1      549.95      577.52     11.91 o 
   2   8   1     6154.74     6336.48     95.43 o 
   3   8   1      405.06      391.09     10.29 o 
   4   8   1     1431.96     1486.20     27.04 o 
   5   8   1     2195.91     2231.30     38.59 o 
   6   8   1     1963.00     1979.88     35.62 o 
   7   8   1      340.04      343.84     14.25 o 
   8   8   1      292.47      291.62     11.41 o 
   9   8   1        0.79       -3.22      4.24 o 
  -9   9   1      110.32      108.36      9.56 o 
  -8   9   1      112.16      122.40     10.99 o 
  -7   9   1        6.82        9.48      4.92 o 
  -6   9   1      110.18      106.02      7.64 o 
  -5   9   1      293.87      267.63     14.41 o 
  -4   9   1      132.63      134.76      6.78 o 
  -3   9   1     1274.14     1380.42     30.17 o 
  -2   9   1      549.11      542.40     11.90 o 
  -1   9   1      220.67      251.35      6.94 o 
   0   9   1       89.98       88.95      6.50 o 
   1   9   1      109.71      131.47      5.43 o 
   2   9   1       51.69       46.10      4.00 o 
   3   9   1     1062.09     1071.66     20.79 o 
   4   9   1       41.47       35.09      4.61 o 
   5   9   1        0.17        6.88      4.99 o 
   6   9   1      148.71      162.49      8.43 o 
   7   9   1      142.37      130.94      8.25 o 
   8   9   1        0.55       -2.11      3.81 o 
   9   9   1      173.94      166.34     10.11 o 
  -9  10   1        0.51       -5.71      5.99 o 
  -8  10   1       28.86       28.06      7.61 o 
  -7  10   1        0.04        3.67      4.92 o 
  -6  10   1       11.09        6.39      5.26 o 
  -5  10   1       33.48       35.97      4.77 o 
  -4  10   1      818.23      775.16     17.01 o 
  -3  10   1        0.04       10.13      5.60 o 
  -2  10   1      222.72      232.57      9.06 o 
  -1  10   1       31.02       32.67      6.19 o 
   0  10   1       83.67       74.70      7.94 o 
   1  10   1       12.88        8.68      4.21 o 
   2  10   1       42.92       38.98      5.08 o 
   3  10   1      201.10      208.70      8.19 o 
   4  10   1      121.16      101.82      6.62 o 
   5  10   1        0.04        0.10      6.17 o 
   6  10   1      204.69      188.15      9.30 o 
   7  10   1       16.25       13.67      5.40 o 
   8  10   1       38.54       26.55     10.20 o 
  -8  11   1      171.86      160.39     13.25 o 
  -7  11   1       61.49       57.47     11.88 o 
  -6  11   1       73.76       76.00     10.43 o 
  -5  11   1      465.44      496.10     16.16 o 
  -4  11   1      198.68      197.75     10.36 o 
  -3  11   1      126.63      128.02      8.16 o 
  -2  11   1     1304.05     1330.75     32.94 o 
  -1  11   1       34.83       34.80      4.66 o 
   0  11   1      523.02      533.71     14.70 o 
   1  11   1      357.31      373.91     12.00 o 
   2  11   1       21.13       11.61      4.27 o 
   3  11   1      524.16      526.77     16.13 o 
   4  11   1      799.45      829.25     22.00 o 
   5  11   1      282.65      271.44     12.37 o 
   6  11   1       64.95       80.91      8.22 o 
   7  11   1      184.75      178.97     11.59 o 
   8  11   1        3.55        0.60      5.20 o 
  -7  12   1      524.32      577.56     35.04 o 
  -6  12   1      401.68      427.93     19.90 o 
  -5  12   1      214.59      189.84     13.54 o 
  -4  12   1      653.23      666.05     24.19 o 
  -3  12   1     1163.21     1113.05     33.35 o 
  -2  12   1      199.45      201.46     12.51 o 
  -1  12   1      906.91      918.53     28.70 o 
   0  12   1      242.95      246.23     18.05 o 
   1  12   1      127.78      113.01     10.26 o 
   2  12   1     1299.51     1354.92     38.41 o 
   3  12   1      294.94      289.13     15.46 o 
   4  12   1      484.81      488.61     20.66 o 
   5  12   1      191.83      197.96     14.11 o 
   6  12   1      121.70      137.54     13.01 o 
   7  12   1      306.34      348.59     18.85 o 
  -6  13   1      164.99      187.15     14.60 o 
  -5  13   1      822.04      762.28     27.73 o 
  -4  13   1      469.74      425.60     19.38 o 
  -3  13   1      832.15      817.99     27.98 o 
  -2  13   1      980.06      961.90     30.81 o 
  -1  13   1       68.24       58.15      8.52 o 
   0  13   1     1287.24     1298.66     37.86 o 
   1  13   1     1798.15     1758.07     50.48 o 
   2  13   1       32.25       27.66      9.49 o 
   3  13   1     1210.37     1238.71     38.70 o 
   4  13   1      451.39      485.57     31.42 o 
   5  13   1        3.02       -4.32      5.90 o 
   6  13   1      719.49      783.52     45.02 o 
  -5  14   1      180.24      180.06     14.79 o 
  -4  14   1      738.99      785.15     28.93 o 
  -3  14   1      742.33      717.82     39.34 o 
  -2  14   1      376.63      357.15     18.14 o 
  -1  14   1     1606.35     1606.37     45.47 o 
   0  14   1      371.57      382.38     18.57 o 
   1  14   1      233.27      250.39     15.05 o 
   2  14   1     1247.13     1324.12     40.09 o 
   3  14   1      609.06      620.79     57.45 o 
   4  14   1      370.09      338.94     18.53 o 
   5  14   1      503.20      495.14     22.99 o 
  -4  15   1      205.68      182.98     15.37 o 
  -3  15   1      530.10      534.27     30.65 o 
  -2  15   1      632.18      622.82     25.37 o 
  -1  15   1       33.78       56.87     23.38 o 
   0  15   1      672.99      647.22     25.64 o 
   1  15   1      825.15      857.46     30.64 o 
   2  15   1       23.53       15.07     17.92 o 
   3  15   1      898.74      868.69     40.75 o 
 -11   0   2      937.58      949.57     47.14 o 
 -10   0   2     3215.65     3341.40    115.75 o 
  -9   0   2      523.87      517.58     18.65 o 
  -8   0   2     2952.54     2882.47     66.56 o 
  -7   0   2     5032.41     5196.98    112.48 o 
  -6   0   2      234.36      230.04     10.20 o 
  -5   0   2     2543.46     2392.76     53.12 o 
  -4   0   2    19351.52    18389.83   1089.70 o 
  -3   0   2     1123.05     1176.36     52.17 o 
  -2   0   2    26796.85    23008.19    997.06 o 
  -1   0   2     5660.22     5281.40    719.40 o 
   0   0   2     6261.28     5665.35    559.98 o 
   1   0   2    25096.44    22437.99    654.90 o 
   2   0   2    10831.48     9557.71    870.08 o 
   3   0   2    12546.39    12712.00    263.31 o 
   4   0   2    27285.93    27019.72    555.27 o 
   5   0   2     4102.26     4162.67     92.30 o 
   6   0   2     2169.03     2211.07     62.96 o 
   7   0   2     5976.78     5941.01    186.96 o 
   8   0   2     1651.17     1631.98     84.13 o 
   9   0   2     1022.17     1098.54     33.54 o 
  10   0   2     2203.77     2242.20     66.20 o 
  11   0   2      289.08      331.95     25.06 o 
 -11   1   2      779.45      847.17     31.19 o 
 -10   1   2      324.01      320.59     17.56 o 
  -9   1   2     3193.24     3146.95     60.49 o 
  -8   1   2     2841.00     2770.94     45.45 o 
  -7   1   2      400.69      407.46     12.45 o 
  -6   1   2     7525.88     7490.19    129.39 o 
  -5   1   2      280.30      245.28      6.64 o 
  -4   1   2    11673.88    12039.22    175.50 o 
  -3   1   2    28523.73    26856.71    512.04 o 
  -2   1   2    10488.49    10036.76    293.83 o 
  -1   1   2     7655.04     7206.16    240.94 o 
   0   1   2    36056.30    32741.32    549.93 o 
   1   1   2       44.91       34.75      2.53 o 
   2   1   2    28645.18    26963.94    453.23 o 
   3   1   2    19797.26    19689.19    405.42 o 
   4   1   2      450.92      416.55     19.32 o 
   5   1   2     6050.37     5916.38    104.56 o 
   6   1   2     4533.68     4501.19     70.83 o 
   7   1   2     1652.09     1688.40     31.16 o 
   8   1   2     4123.04     4214.97     79.46 o 
   9   1   2     1389.27     1385.92     28.04 o 
  10   1   2       46.24       50.03      6.10 o 
  11   1   2      890.03      947.61     22.88 o 
 -11   2   2      885.97      905.20     32.48 o 
 -10   2   2     1831.42     1810.01     50.38 o 
  -9   2   2       41.46       44.11      6.56 o 
  -8   2   2     1611.08     1602.28     33.70 o 
  -7   2   2     4472.39     4446.89     69.13 o 
  -6   2   2      151.04      163.45      6.16 o 
  -5   2   2     5204.68     5329.64     80.17 o 
  -4   2   2     5451.98     5409.83     80.52 o 
  -3   2   2      233.74      259.54      6.53 o 
  -2   2   2     3272.54     3280.24     48.54 o 
  -1   2   2     2302.34     2317.52     34.34 o 
   0   2   2     7227.25     7466.70    125.22 o 
   1   2   2    11587.93    11383.88    361.50 o 
   2   2   2     1275.81     1173.49     19.57 o 
   3   2   2     7643.15     7990.67    118.31 o 
   4   2   2    19873.12    20446.03    298.02 o 
   5   2   2     4132.01     4081.62     91.18 o 
   6   2   2     1098.39     1080.50     25.42 o 
   7   2   2     3876.29     3868.26     62.80 o 
   8   2   2     1179.52     1209.53     29.70 o 
   9   2   2      488.61      488.67     14.76 o 
  10   2   2     1233.44     1321.48     27.87 o 
  11   2   2       99.11       96.80      8.02 o 
 -11   3   2      196.36      182.32     15.53 o 
 -10   3   2       18.50       17.95      7.65 o 
  -9   3   2     1619.85     1570.10     34.33 o 
  -8   3   2      770.69      787.02     17.20 o 
  -7   3   2      437.11      406.44     10.86 o 
  -6   3   2     1326.46     1281.57     22.93 o 
  -5   3   2      464.12      470.93     10.45 o 
  -4   3   2     4042.50     4250.22     64.11 o 
  -3   3   2    15513.88    15991.39    231.91 o 
  -2   3   2      807.01      887.22     16.66 o 
  -1   3   2     2513.14     2579.85     53.77 o 
   0   3   2      809.06      746.04     14.64 o 
   1   3   2      460.70      488.27      9.21 o 
   2   3   2     7742.73     7764.93    114.44 o 
   3   3   2     9174.66     9210.10    136.00 o 
   4   3   2      116.82      104.38      5.23 o 
   5   3   2     1608.34     1645.46     75.13 o 
   6   3   2      406.67      433.27     13.99 o 
   7   3   2       11.05        8.05      3.04 o 
   8   3   2     1612.00     1514.71     59.38 o 
   9   3   2      670.06      661.43     17.47 o 
  10   3   2        6.07       -0.13      4.29 o 
  11   3   2      340.09      356.38     14.05 o 
 -11   4   2      409.85      402.92     21.27 o 
 -10   4   2      300.54      289.30     17.04 o 
  -9   4   2       25.30       23.03      5.30 o 
  -8   4   2      196.76      192.65      7.98 o 
  -7   4   2      520.43      528.10     15.00 o 
  -6   4   2        1.08        0.91      2.56 o 
  -5   4   2     1480.32     1478.14     25.37 o 
  -4   4   2       67.27      121.03     12.30 o 
  -3   4   2        5.98       17.35      3.69 o 
  -2   4   2       54.43       37.61      2.35 o 
  -1   4   2        1.30        5.12      1.85 o 
   0   4   2       76.65       87.08      6.78 o 
   1   4   2     1990.68     2036.44     31.80 o 
   2   4   2       18.49       21.20      4.88 o 
   3   4   2      506.63      489.10     12.14 o 
   4   4   2     1470.86     1550.26     26.95 o 
   5   4   2     1121.27     1101.86     21.23 o 
   6   4   2       89.16       91.73      7.45 o 
   7   4   2     1187.85     1165.47     23.75 o 
   8   4   2       11.22       12.57      8.09 o 
   9   4   2       37.71       38.48      5.95 o 
  10   4   2      174.75      192.50     15.63 o 
 -11   5   2       38.64       27.61      9.38 o 
 -10   5   2        0.16      -11.93      7.96 o 
  -9   5   2        0.18       -1.09      4.12 o 
  -8   5   2        0.20       -2.87      3.34 o 
  -7   5   2      243.43      237.36     11.98 o 
  -6   5   2      196.10      201.85      8.43 o 
  -5   5   2      332.67      314.76      9.84 o 
  -4   5   2      696.39      725.59     14.02 o 
  -3   5   2        1.01       -2.33      3.12 o 
  -2   5   2       36.29       37.57      3.11 o 
  -1   5   2      540.39      622.66     11.00 o 
   0   5   2      423.24      468.80      8.93 o 
   1   5   2      276.46      305.17      7.06 o 
   2   5   2      426.39      467.79     10.04 o 
   3   5   2       59.13       84.75      7.91 o 
   4   5   2      100.08      109.20      5.57 o 
   5   5   2      115.47      109.96      6.90 o 
   6   5   2      966.36      979.00     20.43 o 
   7   5   2       87.00       79.44      7.74 o 
   8   5   2       53.07       42.21      5.75 o 
   9   5   2      186.30      177.26      9.49 o 
  10   5   2        0.99       -1.09      4.53 o 
 -11   6   2       48.85       47.00     10.32 o 
 -10   6   2      100.26       83.27      8.02 o 
  -9   6   2       23.08       20.34      5.13 o 
  -8   6   2       56.98       51.79     11.36 o 
  -7   6   2      573.10      579.28     16.12 o 
  -6   6   2       22.85       23.56      4.39 o 
  -5   6   2      674.10      672.17     14.38 o 
  -4   6   2      428.03      414.06      9.76 o 
  -3   6   2       39.90       43.01      7.13 o 
  -2   6   2     1808.80     1740.12     27.93 o 
  -1   6   2     2109.10     2181.01     39.72 o 
   0   6   2      507.30      528.27     10.11 o 
   1   6   2     1012.68     1067.07     18.46 o 
   2   6   2      844.81      846.91     15.89 o 
   3   6   2       70.25       52.76      3.96 o 
   4   6   2      862.82      878.50     17.67 o 
   5   6   2      190.49      170.89      7.63 o 
   6   6   2      138.89      137.86      7.45 o 
   7   6   2      130.05      111.52      8.82 o 
   8   6   2      190.22      175.29      9.22 o 
   9   6   2       68.12       71.30      6.93 o 
  10   6   2      153.12      166.46     10.04 o 
 -10   7   2       47.86       44.32      7.96 o 
  -9   7   2     1013.20     1036.50     31.82 o 
  -8   7   2      425.31      412.19     14.41 o 
  -7   7   2      451.32      453.28     12.67 o 
  -6   7   2     2325.28     2353.48     39.84 o 
  -5   7   2      707.82      740.00     21.05 o 
  -4   7   2     1146.09     1161.36     21.11 o 
  -3   7   2     3326.57     3342.32     59.69 o 
  -2   7   2      449.88      476.53     10.10 o 
  -1   7   2     4345.73     4360.38     65.61 o 
   0   7   2     5420.48     5520.05     95.17 o 
   1   7   2      258.77      260.16      6.93 o 
   2   7   2      735.54      756.05     14.90 o 
   3   7   2     2513.61     2539.73     41.39 o 
   4   7   2       39.09       27.68      3.90 o 
   5   7   2     3011.47     2994.95     49.55 o 
   6   7   2      460.83      473.38     13.30 o 
   7   7   2        1.71        8.20      4.10 o 
   8   7   2      632.86      646.14     20.68 o 
   9   7   2      259.39      285.89     12.08 o 
  10   7   2       59.65       73.91     10.72 o 
 -10   8   2      627.92      682.43     27.12 o 
  -9   8   2       56.00       76.30      7.93 o 
  -8   8   2     1291.42     1299.24     30.56 o 
  -7   8   2     1653.58     1667.52     31.10 o 
  -6   8   2        0.13        6.05      3.55 o 
  -5   8   2     2195.22     2275.78     38.39 o 
  -4   8   2      969.55      965.93     21.37 o 
  -3   8   2      357.69      368.82     20.16 o 
  -2   8   2     5527.86     5476.33     82.45 o 
  -1   8   2     1669.40     1654.65     27.11 o 
   0   8   2       50.29       51.90      3.19 o 
   1   8   2     6203.89     6137.87     92.27 o 
   2   8   2     1758.01     1700.86     29.05 o 
   3   8   2      599.72      640.68     14.16 o 
   4   8   2     3029.58     3064.38     50.12 o 
   5   8   2     1538.64     1560.75     29.18 o 
   6   8   2      316.82      296.61     10.62 o 
   7   8   2     2928.51     2924.41     50.69 o 
   8   8   2      129.20      139.31     10.67 o 
   9   8   2      197.84      197.81     12.14 o 
  -9   9   2     1354.59     1390.72     33.34 o 
  -8   9   2      598.75      615.05     19.83 o 
  -7   9   2      464.30      500.97     14.13 o 
  -6   9   2     4754.77     4777.56     75.70 o 
  -5   9   2     1141.55     1149.37     22.49 o 
  -4   9   2     2465.51     2441.54     96.56 o 
  -3   9   2     5365.61     5520.18     84.12 o 
  -2   9   2     1096.16     1116.68     24.11 o 
  -1   9   2     5461.43     5611.97     98.65 o 
   0   9   2     4806.94     4823.25     85.63 o 
   1   9   2       26.57       34.76      5.46 o 
   2   9   2     2521.77     2544.05     41.63 o 
   3   9   2     3987.02     4024.46     63.69 o 
   4   9   2        9.00        9.68      3.74 o 
   5   9   2     3485.32     3517.08     57.90 o 
   6   9   2      855.86      913.19     20.61 o 
   7   9   2       66.25       76.56      6.83 o 
   8   9   2      995.97      999.60     23.40 o 
   9   9   2      744.58      820.65     35.23 o 
  -9  10   2        9.71       -1.82     10.69 o 
  -8  10   2     1482.04     1502.33     58.82 o 
  -7  10   2     1711.97     1783.43     39.08 o 
  -6  10   2        3.47        4.55      4.60 o 
  -5  10   2     2357.94     2446.75     59.50 o 
  -4  10   2     1218.63     1328.32     29.12 o 
  -3  10   2       43.82       52.16      6.89 o 
  -2  10   2     2983.89     3037.30     56.69 o 
  -1  10   2     1922.21     1895.73     37.51 o 
   0  10   2      567.25      565.33     14.90 o 
   1  10   2     4292.59     4383.83     98.35 o 
   2  10   2     1153.27     1164.25     26.39 o 
   3  10   2      637.54      641.61     18.02 o 
   4  10   2     5831.50     5845.20    106.05 o 
   5  10   2     1257.98     1300.40     30.79 o 
   6  10   2      363.63      377.64     14.79 o 
   7  10   2     2118.47     2137.14     46.73 o 
   8  10   2      357.69      371.20     16.00 o 
  -8  11   2      406.17      451.68     20.47 o 
  -7  11   2      316.91      351.76     17.83 o 
  -6  11   2     1896.48     1957.61     51.48 o 
  -5  11   2      540.09      560.02     17.13 o 
  -4  11   2      904.77      948.35     23.30 o 
  -3  11   2     4636.85     4767.38     86.64 o 
  -2  11   2      110.99      108.27      9.75 o 
  -1  11   2     1596.95     1570.38     32.70 o 
   0  11   2     3391.51     3400.15     63.38 o 
   1  11   2      263.76      252.37     10.20 o 
   2  11   2     2562.51     2560.50     50.63 o 
   3  11   2     1680.05     1714.02     36.89 o 
   4  11   2       39.29       35.33      6.00 o 
   5  11   2      697.18      735.57     24.35 o 
   6  11   2     1516.11     1502.95     35.55 o 
   7  11   2       32.29       25.08      6.42 o 
   8  11   2      714.61      771.09     24.18 o 
  -7  12   2      739.26      761.64     38.50 o 
  -6  12   2       20.06       10.03      4.48 o 
  -5  12   2      485.95      518.22     18.10 o 
  -4  12   2      649.01      644.09     18.70 o 
  -3  12   2      118.71      110.79      7.94 o 
  -2  12   2     1246.46     1275.97     28.65 o 
  -1  12   2     1233.26     1222.97     27.65 o 
   0  12   2      398.71      378.49     12.86 o 
   1  12   2     1408.62     1431.83     31.30 o 
   2  12   2      710.08      695.86     24.59 o 
   3  12   2      398.79      396.83     14.59 o 
   4  12   2     1891.72     1870.73     40.91 o 
   5  12   2      305.02      302.51     16.81 o 
   6  12   2      394.44      432.79     22.68 o 
   7  12   2      456.43      465.39     22.17 o 
  -7  13   2       33.84        4.11      6.99 o 
  -6  13   2      201.45      198.41     14.74 o 
  -5  13   2       43.06       55.73      9.13 o 
  -4  13   2      167.72      162.31     13.37 o 
  -3  13   2      678.60      648.44     23.98 o 
  -2  13   2       54.75       53.23      9.65 o 
  -1  13   2      218.09      219.17     13.48 o 
   0  13   2     1166.27     1126.64     34.12 o 
   1  13   2       57.48       44.00      7.92 o 
   2  13   2      307.10      280.57     15.91 o 
   3  13   2      338.28      357.40     18.43 o 
   4  13   2        0.23       -6.97     10.66 o 
   5  13   2      184.90      195.23     14.94 o 
   6  13   2      311.28      326.55     19.20 o 
  -5  14   2        0.48        2.47      6.70 o 
  -4  14   2      257.64      244.45     15.75 o 
  -3  14   2        9.97       -2.04      5.51 o 
  -2  14   2       98.37       92.88     10.70 o 
  -1  14   2        1.92        1.45     10.72 o 
   0  14   2        3.25       -0.68      5.84 o 
   1  14   2      170.07      156.41     13.05 o 
   2  14   2       29.62       23.80      7.90 o 
   3  14   2      394.67      380.72     19.40 o 
   4  14   2       59.99       70.98     10.63 o 
   5  14   2       55.31       39.55      9.44 o 
  -4  15   2        1.04       -2.41     11.45 o 
  -3  15   2       70.41       54.96      9.91 o 
  -2  15   2       16.13       19.62      7.55 o 
  -1  15   2        4.89        8.51      6.64 o 
   0  15   2        4.93        8.05      6.56 o 
   1  15   2        0.11       -8.14      5.98 o 
   2  15   2        8.92       10.27     12.04 o 
   3  15   2        2.85       -0.79      6.74 o 
 -12   1   3       58.79       36.40      9.94 o 
 -11   1   3        0.30        3.54      7.18 o 
 -10   1   3      586.97      573.81     23.53 o 
  -9   1   3      198.17      179.63     18.80 o 
  -8   1   3       23.59       18.67      3.37 o 
  -7   1   3      738.94      766.87     15.15 o 
  -6   1   3       41.62       47.41      4.58 o 
  -5   1   3      869.82      811.52     14.49 o 
  -4   1   3     1963.21     1820.00     33.34 o 
  -3   1   3      196.59      251.31     13.05 o 
  -2   1   3        0.92       10.19      4.44 o 
  -1   1   3     9050.96     8900.27    171.92 o 
   0   1   3       58.70       80.45      7.00 o 
   1   1   3       62.03       75.56      6.74 o 
   2   1   3      639.17      584.48     11.59 o 
   3   1   3      802.17      986.11     19.66 o 
   4   1   3      224.47      157.88      9.15 o 
   5   1   3     1057.58     1063.76     23.72 o 
   6   1   3      244.90      256.89     10.99 o 
   7   1   3      173.16      181.19      8.63 o 
   8   1   3      357.26      338.44     11.81 o 
   9   1   3        0.04       -4.10      4.67 o 
  10   1   3      114.06      128.67      8.63 o 
 -11   2   3      582.34      545.68     24.06 o 
 -10   2   3      112.79      120.96     11.98 o 
  -9   2   3      208.27      202.31     13.61 o 
  -8   2   3     3352.35     3192.97     59.94 o 
  -7   2   3      172.14      206.49     12.83 o 
  -6   2   3     4387.50     4563.67     69.62 o 
  -5   2   3     1355.34     1295.22     21.80 o 
  -4   2   3     3835.38     4204.62     62.93 o 
  -3   2   3    16442.54    16496.06    238.99 o 
  -2   2   3     4180.29     4018.58     59.14 o 
  -1   2   3     5222.14     5419.72     79.12 o 
   0   2   3      338.75      271.84     17.79 o 
   1   2   3     4431.12     4581.83     68.25 o 
   2   2   3      100.44       93.08      5.00 o 
   3   2   3    12000.58    12904.93    189.37 o 
   4   2   3      406.84      498.54     11.56 o 
   5   2   3        6.44       -0.42      2.64 o 
   6   2   3     2547.50     2513.22     92.97 o 
   7   2   3     1572.58     1514.05     46.80 o 
   8   2   3      780.54      791.53     19.14 o 
   9   2   3     1258.80     1285.50     27.41 o 
  10   2   3       93.21      101.95      7.81 o 
 -11   3   3      112.11      133.08     15.91 o 
 -10   3   3     2132.18     2085.37     91.77 o 
  -9   3   3     1188.30     1212.06     36.05 o 
  -8   3   3      356.78      328.98     11.75 o 
  -7   3   3     7464.06     7531.72    113.33 o 
  -6   3   3      567.77      524.61     11.60 o 
  -5   3   3     2146.18     2266.16     36.10 o 
  -4   3   3     7639.21     7749.77    114.11 o 
  -3   3   3     4029.36     4256.73     63.30 o 
  -2   3   3     2151.15     2169.35     32.89 o 
  -1   3   3    10856.90    10422.68    429.94 o 
   0   3   3     1309.11     1438.80     25.77 o 
   1   3   3     2556.93     2536.78     39.04 o 
   2   3   3    13342.25    13230.97    193.37 o 
   3   3   3     1350.04     1382.58     23.98 o 
   4   3   3     3837.33     3768.80     59.17 o 
   5   3   3     3932.79     4059.15     64.25 o 
   6   3   3        0.47        0.65      3.21 o 
   7   3   3     1598.60     1549.44     35.01 o 
   8   3   3     1793.32     1745.54     38.45 o 
   9   3   3       15.71        9.81      3.94 o 
  10   3   3      513.30      532.41     16.38 o 
 -11   4   3     1348.14     1418.10     43.90 o 
 -10   4   3      184.18      218.67     23.86 o 
  -9   4   3     1407.45     1372.39     30.98 o 
  -8   4   3     4558.61     4670.79     85.18 o 
  -7   4   3      446.02      442.99     11.40 o 
  -6   4   3     5674.43     5735.96     87.07 o 
  -5   4   3    14304.47    14552.68    212.88 o 
  -4   4   3      694.60      797.42     14.54 o 
  -3   4   3     6439.58     6432.84     94.93 o 
  -2   4   3    10840.96    10797.80    191.51 o 
  -1   4   3      129.88       85.80      5.25 o 
   0   4   3    12987.63    12955.90    218.24 o 
   1   4   3     3731.44     3681.66     57.26 o 
   2   4   3     3252.07     3374.10     52.08 o 
   3   4   3    13550.42    13169.11    193.54 o 
   4   4   3     3560.17     3387.64     53.87 o 
   5   4   3     2078.14     2077.63     35.82 o 
   6   4   3     6778.03     6598.24    101.96 o 
   7   4   3     1620.90     1590.63     30.57 o 
   8   4   3      857.73      888.50     24.70 o 
   9   4   3     2269.75     2310.55     42.93 o 
  10   4   3      300.45      305.21     12.69 o 
 -11   5   3      211.11      211.55     16.73 o 
 -10   5   3     1869.88     1875.29     52.03 o 
  -9   5   3     2022.62     2015.99     42.23 o 
  -8   5   3      323.45      320.79     20.68 o 
  -7   5   3     5965.96     5937.73     91.16 o 
  -6   5   3     1583.16     1616.51     28.17 o 
  -5   5   3     2305.05     2417.07     38.96 o 
  -4   5   3    10334.24    10339.53    175.40 o 
  -3   5   3     7814.88     8151.77    138.45 o 
  -2   5   3     9754.06     9982.21    168.17 o 
  -1   5   3     7235.02     6415.34    543.06 o 
   0   5   3     1143.46     1125.39     22.43 o 
   1   5   3     6848.35     6820.50    101.13 o 
   2   5   3    18598.31    18690.01    272.33 o 
   3   5   3      668.88      693.49     14.28 o 
   4   5   3     4720.88     4663.74     72.50 o 
   5   5   3     2579.69     2454.58     41.53 o 
   6   5   3      161.51      161.47      8.77 o 
   7   5   3     3170.41     3104.39     52.75 o 
   8   5   3     1842.84     1853.27     41.69 o 
   9   5   3       11.47       21.21      5.27 o 
  10   5   3      905.19      922.64     23.14 o 
 -11   6   3     1500.93     1582.29     47.83 o 
 -10   6   3      146.88      146.24     13.50 o 
  -9   6   3     1043.67     1035.69     25.88 o 
  -8   6   3     2438.11     2475.67     49.41 o 
  -7   6   3      260.44      264.38      9.23 o 
  -6   6   3     2654.87     2708.25     50.83 o 
  -5   6   3     8532.52     8882.30    152.52 o 
  -4   6   3       24.61       37.01      5.24 o 
  -3   6   3     2316.52     2220.05     35.17 o 
  -2   6   3    12750.03    13051.34    219.19 o 
  -1   6   3       90.41       86.04      4.68 o 
   0   6   3    12669.28    12843.93    217.45 o 
   1   6   3     4666.60     4603.83     69.66 o 
   2   6   3     1076.63     1171.34     20.87 o 
   3   6   3     5831.78     5826.59     88.68 o 
   4   6   3     3949.66     3986.34     63.02 o 
   5   6   3     3976.51     3980.74     63.84 o 
   6   6   3     5396.27     5232.06     82.75 o 
   7   6   3      546.29      537.53     14.95 o 
   8   6   3      934.45      981.23     22.60 o 
   9   6   3     1787.33     1841.30     43.00 o 
  10   6   3      374.12      425.03     15.07 o 
 -10   7   3     1116.27     1173.74     37.85 o 
  -9   7   3      987.86     1006.46     25.70 o 
  -8   7   3      126.58      161.39     19.66 o 
  -7   7   3     1058.87     1030.29     29.41 o 
  -6   7   3     2382.46     2360.56     39.71 o 
  -5   7   3     1126.09     1162.09     21.63 o 
  -4   7   3     6862.01     7042.55    105.48 o 
  -3   7   3      604.01      570.48     11.74 o 
  -2   7   3     1040.98     1018.74     44.81 o 
  -1   7   3     4940.64     4982.81     87.12 o 
   0   7   3     1491.53     1525.36     30.17 o 
   1   7   3     7754.89     7884.52    117.20 o 
   2   7   3     4541.68     4455.45     68.60 o 
   3   7   3      390.00      398.36     10.36 o 
   4   7   3     1154.87     1220.08     23.34 o 
   5   7   3     1937.76     1935.89     34.54 o 
   6   7   3        4.84        7.68      5.64 o 
   7   7   3     1456.18     1491.28     29.75 o 
   8   7   3      771.90      769.79     19.59 o 
   9   7   3        2.57        5.67      3.42 o 
 -10   8   3       26.08       12.54     11.62 o 
  -9   8   3      494.53      499.21     16.99 o 
  -8   8   3      577.37      551.29     18.42 o 
  -7   8   3       11.00        5.44      4.24 o 
  -6   8   3     1057.50     1071.01     21.47 o 
  -5   8   3     1797.13     1860.59     32.17 o 
  -4   8   3      537.71      521.60     11.98 o 
  -3   8   3      751.14      734.72     16.37 o 
  -2   8   3     1351.84     1337.12     27.06 o 
  -1   8   3       44.14       33.33      4.40 o 
   0   8   3     1340.04     1341.81     28.11 o 
   1   8   3      925.27      895.26     16.88 o 
   2   8   3      350.06      341.60      9.19 o 
   3   8   3     2402.19     2423.30     40.41 o 
   4   8   3      507.57      530.07     13.43 o 
   5   8   3      865.64      867.68     19.26 o 
   6   8   3     1718.86     1742.41     32.92 o 
   7   8   3      110.95      104.94      7.59 o 
   8   8   3      118.09      102.64      8.03 o 
   9   8   3      466.30      475.30     15.86 o 
  -9   9   3       49.68       38.13      7.88 o 
  -8   9   3        0.07        2.38      5.71 o 
  -7   9   3      116.57      104.75     10.36 o 
  -6   9   3      339.04      311.55     12.74 o 
  -5   9   3       43.81       51.76      5.82 o 
  -4   9   3      602.43      628.46     16.47 o 
  -3   9   3        0.40       10.85     10.48 o 
  -2   9   3       69.60       70.14      5.35 o 
  -1   9   3      505.26      499.81     15.00 o 
   0   9   3       44.44       43.28      4.40 o 
   1   9   3     1112.01     1101.15     24.59 o 
   2   9   3      384.31      375.08     12.42 o 
   3   9   3       92.08       93.09      7.11 o 
   4   9   3       27.81       34.39     17.37 o 
   5   9   3      399.07      417.10     14.98 o 
   6   9   3        3.83       -1.77      4.53 o 
   7   9   3       60.84       54.88      9.20 o 
   8   9   3       77.80       78.21      8.60 o 
  -9  10   3       18.28       12.55      7.02 o 
  -8  10   3        8.26       16.06      7.30 o 
  -7  10   3       37.98       24.67      9.75 o 
  -6  10   3       12.29       15.73      5.22 o 
  -5  10   3       12.18        4.09      4.56 o 
  -4  10   3        9.55        1.59      2.58 o 
  -3  10   3       17.59       42.59     14.27 o 
  -2  10   3      408.64      399.14     12.34 o 
  -1  10   3       82.82       73.77      6.69 o 
   0  10   3       74.30       70.94      5.73 o 
   1  10   3       41.81       34.74      4.89 o 
   2  10   3        0.05        0.68      4.06 o 
   3  10   3      102.65       94.47      7.60 o 
   4  10   3      241.90      241.60     11.50 o 
   5  10   3       12.26       14.69      5.31 o 
   6  10   3       11.50        9.75      8.46 o 
   7  10   3        6.12        6.45      6.24 o 
   8  10   3       11.42       14.33      6.25 o 
  -8  11   3      107.75      101.51     11.60 o 
  -7  11   3      190.98      211.58     14.27 o 
  -6  11   3      269.33      247.84     11.99 o 
  -5  11   3      189.50      142.55     19.47 o 
  -4  11   3      616.09      623.81     18.61 o 
  -3  11   3      100.41       91.64      8.48 o 
  -2  11   3       64.99       51.41      5.58 o 
  -1  11   3      418.16      397.52     12.83 o 
   0  11   3      197.84      194.59      9.14 o 
   1  11   3      359.20      356.47     12.37 o 
   2  11   3      135.34      129.07     11.59 o 
   3  11   3        1.88        3.38      4.47 o 
   4  11   3      249.51      271.05     19.96 o 
   5  11   3      198.17      171.31     10.83 o 
   6  11   3       27.78       26.82      6.46 o 
   7  11   3       68.72       83.58      9.05 o 
  -7  12   3       65.78       62.89      9.78 o 
  -6  12   3      174.89      190.36     13.57 o 
  -5  12   3      409.61      423.95     18.66 o 
  -4  12   3       33.18       38.06      5.89 o 
  -3  12   3      622.86      624.00     17.73 o 
  -2  12   3      862.80      855.37     21.56 o 
  -1  12   3        1.22        2.43      4.01 o 
   0  12   3     1361.73     1323.64     38.67 o 
   1  12   3      668.97      650.26     18.15 o 
   2  12   3      107.04       99.12      8.11 o 
   3  12   3     1541.36     1527.36     34.89 o 
   4  12   3      769.18      775.06     22.40 o 
   5  12   3      155.50      129.73     10.10 o 
   6  12   3      565.42      599.56     20.42 o 
  -7  13   3      649.05      697.22     37.75 o 
  -5  13   3      544.66      520.63     22.07 o 
  -4  13   3     1489.88     1479.08     42.25 o 
  -3  13   3      190.55      203.82     13.66 o 
  -2  13   3      404.07      389.11     17.95 o 
  -1  13   3     2011.97     1943.00     51.43 o 
   0  13   3      203.49      215.49     13.59 o 
   1  13   3      504.21      499.10     20.77 o 
   2  13   3      660.19      636.21     24.30 o 
   3  13   3       47.41       55.06      9.18 o 
   4  13   3      378.49      367.80     19.15 o 
   5  13   3      504.15      536.52     23.71 o 
  -5  14   3      608.85      652.50     25.93 o 
  -4  14   3        0.00        6.74      6.44 o 
  -3  14   3     1153.12     1136.33     35.90 o 
  -2  14   3      643.20      622.17     24.19 o 
  -1  14   3        1.12       -7.81      5.21 o 
   0  14   3     1388.69     1353.78     40.35 o 
   1  14   3      733.83      716.09     26.66 o 
   2  14   3      116.49       99.03     11.30 o 
   3  14   3     1347.56     1311.67     40.97 o 
   4  14   3      370.99      367.96     20.01 o 
  -4  15   3     1184.41     1215.82     39.39 o 
  -3  15   3      173.16      183.06     14.91 o 
  -2  15   3      299.79      322.15     18.26 o 
  -1  15   3     1059.60     1022.61     34.37 o 
   0  15   3       94.84       99.22     11.56 o 
   1  15   3      340.41      347.24     18.94 o 
   2  15   3      644.24      661.45     26.81 o 
 -12   0   4     1452.09     1449.23     63.87 o 
 -11   0   4      356.56      359.63     26.92 o 
 -10   0   4      686.69      718.63     37.06 o 
  -9   0   4     4693.28     4645.62    149.75 o 
  -8   0   4      799.57      817.25     36.73 o 
  -7   0   4     5044.96     4939.93    106.22 o 
  -6   0   4    16087.94    16611.53    342.26 o 
  -5   0   4      202.81      252.97      8.35 o 
  -4   0   4     9317.42     8050.92    651.92 o 
  -3   0   4    26940.52    25851.95    746.33 o 
  -2   0   4      285.31      296.84     14.60 o 
  -1   0   4    31833.50    28536.40    584.57 o 
   0   0   4    20790.22    19393.66    397.11 o 
   1   0   4      540.02      652.14     24.22 o 
   2   0   4     4829.31     4437.46    176.61 o 
   3   0   4     5379.78     5210.22    159.44 o 
   4   0   4     4721.38     4762.01    152.73 o 
   5   0   4     4710.89     4237.17     95.30 o 
   6   0   4     1809.59     1658.41     43.93 o 
   7   0   4      705.35      730.86     36.83 o 
   9   0   4      240.59      246.64     15.23 o 
  10   0   4      506.18      506.88     22.28 o 
 -12   1   4       85.00       96.83     12.67 o 
 -11   1   4     1559.94     1588.47     46.72 o 
 -10   1   4      796.12      849.07     29.03 o 
  -9   1   4      146.06      134.82     11.74 o 
  -8   1   4     5320.03     5269.21    117.02 o 
  -7   1   4     3821.98     3964.61     61.16 o 
  -6   1   4     1672.43     1655.80     27.17 o 
  -5   1   4     5271.64     5064.63     75.49 o 
  -4   1   4    14990.67    14629.39    790.78 o 
  -3   1   4      295.12      298.54      7.07 o 
  -2   1   4    21370.38    20010.65   1042.43 o 
  -1   1   4     5797.51     5809.40     85.01 o 
   0   1   4     1579.73     1502.00     27.53 o 
   1   1   4    21453.74    15670.77    516.98 o 
   2   1   4     9585.13     9853.30    145.32 o 
   3   1   4     9793.56    10169.86    150.70 o 
   4   1   4     7036.64     6994.21    106.07 o 
   5   1   4      269.90      274.74     14.70 o 
   6   1   4     3877.45     3835.09     71.78 o 
   7   1   4     3959.39     3879.82     63.99 o 
   8   1   4       15.40        7.74      4.90 o 
   9   1   4     1287.58     1333.18     33.12 o 
  10   1   4      551.15      562.05     16.86 o 
 -11   2   4      159.29      206.46     16.06 o 
 -10   2   4      661.70      649.92     24.80 o 
  -9   2   4     2685.70     2610.73     64.52 o 
  -8   2   4      532.20      537.89     20.45 o 
  -7   2   4     4830.08     4855.25     86.37 o 
  -6   2   4     8686.18     8797.85    150.79 o 
  -5   2   4     1320.09     1329.80     21.99 o 
  -4   2   4     5108.78     5220.56     77.24 o 
  -3   2   4    13325.83    13152.62    400.51 o 
  -2   2   4       10.26       17.89      1.91 o 
  -1   2   4    11325.35    11653.24    168.99 o 
   0   2   4     7562.30     7775.43    113.97 o 
   1   2   4       72.65       79.34      3.56 o 
   2   2   4     6460.37     6406.75     95.73 o 
   3   2   4     1492.98     1323.21     23.38 o 
   4   2   4      925.96      977.69     19.14 o 
   5   2   4     4256.60     4350.38     68.85 o 
   6   2   4     1407.39     1426.64     27.38 o 
   7   2   4      565.18      525.74     16.89 o 
   8   2   4     1733.24     1714.60     48.18 o 
   9   2   4      163.02      159.26     12.90 o 
  10   2   4      254.36      259.56     13.45 o 
 -11   3   4      493.36      494.68     22.68 o 
 -10   3   4      521.17      468.70     38.02 o 
  -9   3   4      270.94      248.56     14.73 o 
  -8   3   4     2412.07     2255.46     44.34 o 
  -7   3   4     1703.86     1697.71     34.18 o 
  -6   3   4       11.69        9.73      2.50 o 
  -5   3   4     7928.02     8162.84    120.52 o 
  -4   3   4     1236.62     1233.15     20.31 o 
  -3   3   4        1.49       16.04      2.74 o 
  -2   3   4     3478.53     3289.25     49.10 o 
  -1   3   4     1008.53      913.41     14.89 o 
   0   3   4     2459.35     2560.77     44.90 o 
   1   3   4     4373.20     4458.64     67.11 o 
   2   3   4      281.42      258.28      7.07 o 
   3   3   4      729.54      786.95     15.68 o 
   4   3   4     4364.24     4505.96     70.28 o 
   5   3   4       12.94       18.38      3.65 o 
   6   3   4      411.67      431.03     12.46 o 
   7   3   4     1529.88     1543.75     30.13 o 
   8   3   4       48.87       46.71      5.79 o 
   9   3   4      377.43      362.99     15.78 o 
  10   3   4      193.28      200.22     12.44 o 
 -11   4   4       46.82       49.85     10.10 o 
 -10   4   4      182.42      176.17     14.25 o 
  -9   4   4      221.16      217.17     14.08 o 
  -8   4   4       28.89       20.22      4.61 o 
  -7   4   4      607.10      625.89     16.44 o 
  -6   4   4      519.47      509.85     11.47 o 
  -5   4   4      154.61      290.60     32.79 o 
  -4   4   4     1382.34     1335.02     22.11 o 
  -3   4   4     1021.96      939.65     15.95 o 
  -2   4   4        4.32       -1.43      1.42 o 
  -1   4   4      970.18      930.66     18.41 o 
   0   4   4     2548.13     2474.35     43.51 o 
   1   4   4      594.22      610.23     11.83 o 
   2   4   4      248.57      248.08      7.05 o 
   3   4   4       24.33       38.22      3.57 o 
   4   4   4        0.21        3.53      5.05 o 
   5   4   4      903.70      946.45     19.68 o 
   6   4   4       32.85       43.12      6.22 o 
   7   4   4      143.43      136.03      8.12 o 
   8   4   4       39.80       42.17      5.71 o 
   9   4   4       88.51       89.21      9.44 o 
  10   4   4       53.34       64.16      7.17 o 
 -11   5   4        0.66       -1.76      7.52 o 
 -10   5   4       68.49       47.72     14.81 o 
  -9   5   4        6.79       16.17     10.84 o 
  -8   5   4       20.09       18.14      4.62 o 
  -7   5   4       32.68       28.36      8.27 o 
  -6   5   4      144.39      171.72      6.63 o 
  -5   5   4      660.13      660.17     13.39 o 
  -4   5   4      289.42      314.28      7.80 o 
  -3   5   4      359.78      348.06      7.73 o 
  -2   5   4      264.60      259.61      8.25 o 
  -1   5   4       75.80       95.01      5.15 o 
   0   5   4       67.59       67.09      4.50 o 
   1   5   4      122.23      119.20      4.53 o 
   2   5   4     1474.20     1722.03     28.93 o 
   3   5   4     1106.00     1165.39     21.63 o 
   4   5   4       56.95       51.63      6.73 o 
   5   5   4       30.68       25.56      4.15 o 
   6   5   4       33.64       25.85      4.64 o 
   7   5   4        8.11        7.34      4.10 o 
   8   5   4        2.50       -3.17      4.75 o 
   9   5   4       32.67       33.16      5.83 o 
  10   5   4       29.70       33.47      6.10 o 
 -11   6   4        5.22        7.10      7.90 o 
 -10   6   4       21.53       13.70      7.78 o 
  -9   6   4      243.38      265.06     15.90 o 
  -8   6   4      415.23      396.71     13.51 o 
  -7   6   4     1138.85     1070.16     24.69 o 
  -6   6   4      453.70      438.45     11.10 o 
  -5   6   4      112.01      105.62      5.35 o 
  -4   6   4      373.09      387.66     11.56 o 
  -3   6   4     2177.78     2206.52     40.10 o 
  -2   6   4       54.40       64.96      5.23 o 
  -1   6   4     1404.01     1386.55     45.93 o 
   0   6   4        2.98        2.44      2.37 o 
   1   6   4       12.78       19.44      3.90 o 
   2   6   4     2883.71     2916.05     46.44 o 
   3   6   4      245.29      221.94      9.95 o 
   4   6   4       15.54       13.69      3.41 o 
   5   6   4      310.72      317.13     12.34 o 
   6   6   4      320.16      319.18     11.16 o 
   7   6   4      102.95       99.64      7.33 o 
   8   6   4      335.05      371.13     13.22 o 
   9   6   4       16.20       18.56      5.32 o 
 -10   7   4      371.76      365.71     19.27 o 
  -9   7   4       10.61        7.60      6.97 o 
  -8   7   4      646.54      662.80     18.75 o 
  -7   7   4      132.33      153.31      8.72 o 
  -6   7   4      227.37      233.85     14.21 o 
  -5   7   4     2821.44     2883.16     53.17 o 
  -4   7   4      595.58      560.48     11.97 o 
  -3   7   4      298.10      301.98      7.63 o 
  -2   7   4     4863.37     4872.71    135.90 o 
  -1   7   4     1029.73      988.61     20.89 o 
   0   7   4      566.35      546.19     14.06 o 
   1   7   4     4184.37     4315.63     66.11 o 
   2   7   4     1351.34     1391.96     24.65 o 
   3   7   4      530.33      509.47     13.85 o 
   4   7   4     1791.04     1806.25     32.26 o 
   5   7   4        2.43        0.62      4.53 o 
   6   7   4      302.93      309.16     11.17 o 
   7   7   4     1245.02     1253.92     26.61 o 
   8   7   4        0.05       -4.23      5.98 o 
   9   7   4      434.78      458.63     15.63 o 
 -10   8   4      402.52      422.52     30.48 o 
  -9   8   4     1295.10     1115.11    143.20 o 
  -7   8   4     1839.12     1674.35    249.44 o 
  -6   8   4     3123.55     3178.40     59.86 o 
  -5   8   4      112.97      115.99      7.17 o 
  -4   8   4     2827.33     2920.78     54.25 o 
  -3   8   4     4944.36     5063.13     89.45 o 
  -2   8   4        1.67        0.44      3.83 o 
  -1   8   4     4521.16     4554.94     80.98 o 
   0   8   4     2093.14     2026.86     48.53 o 
   1   8   4       36.12       53.24      5.16 o 
   2   8   4     3808.05     3866.66     71.37 o 
   3   8   4     1415.00     1401.65     30.83 o 
   4   8   4      322.66      307.44     12.15 o 
   5   8   4     1971.28     1941.05     41.51 o 
   6   8   4      370.21      392.62     15.15 o 
   7   8   4      264.91      267.18     12.90 o 
   8   8   4     1091.68     1134.51     30.10 o 
   9   8   4      361.88      386.42     16.74 o 
  -9   9   4       40.02       50.06     11.55 o 
  -8   9   4     1748.30     1761.17     47.42 o 
  -7   9   4     1032.11     1037.84     31.30 o 
  -6   9   4      562.61      566.49     20.47 o 
  -5   9   4     5119.07     5165.40     92.81 o 
  -4   9   4     1634.43     1674.51     34.42 o 
  -3   9   4      910.50      919.87     35.50 o 
  -2   9   4     4102.68     4090.64     73.85 o 
  -1   9   4     1255.37     1241.41     26.36 o 
   0   9   4     1930.46     1940.16     38.35 o 
   1   9   4     5861.24     5880.72    104.89 o 
   2   9   4      471.19      492.55     15.07 o 
   3   9   4      572.09      558.08     16.66 o 
   4   9   4     2450.89     2459.56     50.03 o 
   5   9   4      510.25      506.40     16.88 o 
   6   9   4     1206.48     1202.07     30.14 o 
   7   9   4     1373.45     1446.32     35.30 o 
   8   9   4       13.60       15.08      6.21 o 
  -9  10   4     1589.00     1620.57     45.99 o 
  -8  10   4        3.49        7.95      6.40 o 
  -7  10   4      766.44      822.43     27.40 o 
  -6  10   4     4368.97     4358.59     99.29 o 
  -5  10   4      284.22      290.93     11.53 o 
  -4  10   4     2570.25     2660.62     51.35 o 
  -3  10   4     3057.61     3135.83     71.38 o 
  -2  10   4       36.86       36.29      4.69 o 
  -1  10   4     2302.29     2266.00     58.94 o 
   0  10   4     3546.21     3618.37     67.03 o 
   1  10   4      539.08      559.41     16.93 o 
   2  10   4     2748.65     2708.45     53.40 o 
   3  10   4     2055.47     2055.79     52.08 o 
   4  10   4      323.52      341.91     13.71 o 
   5  10   4     1995.39     1975.44     43.30 o 
   6  10   4      442.96      463.42     17.06 o 
   7  10   4      211.50      210.65     12.66 o 
   8  10   4      813.23      871.24     26.42 o 
  -8  11   4      817.44      822.64     38.18 o 
  -7  11   4      865.64      871.93     37.52 o 
  -6  11   4      386.44      404.30     21.45 o 
  -5  11   4     2674.41     2692.33     53.20 o 
  -4  11   4     1169.98     1168.35     32.52 o 
  -3  11   4      436.26      454.58     14.33 o 
  -2  11   4     2343.86     2332.84     46.05 o 
  -1  11   4      911.56      906.52     21.91 o 
   0  11   4     1469.17     1433.91     31.14 o 
   1  11   4     2713.61     2731.17     66.50 o 
   2  11   4      465.02      481.73     15.75 o 
   3  11   4      407.68      413.04     14.87 o 
   4  11   4     1569.53     1551.28     36.21 o 
   5  11   4      193.55      214.60     11.87 o 
   6  11   4      924.99      960.60     27.06 o 
   7  11   4      522.96      546.86     30.12 o 
  -7  12   4      290.03      291.84     25.83 o 
  -6  12   4      984.66      917.33     30.04 o 
  -5  12   4       87.53       77.83      7.72 o 
  -4  12   4      947.13      945.95     24.45 o 
  -3  12   4     1186.69     1227.07     28.33 o 
  -2  12   4       58.42       48.38      6.02 o 
  -1  12   4      925.78      922.28     22.96 o 
   0  12   4     1772.05     1793.19     37.95 o 
   1  12   4       11.25       12.39      4.61 o 
   2  12   4      921.81      911.07     24.19 o 
   3  12   4      430.86      421.53     24.23 o 
   4  12   4       53.47       44.12      6.94 o 
   5  12   4      701.70      717.29     22.46 o 
   6  12   4      161.35      156.71     12.77 o 
  -6  13   4        6.73       -5.96      6.38 o 
  -5  13   4      591.44      606.30     31.78 o 
  -4  13   4      294.02      272.86     12.43 o 
  -3  13   4       59.35       45.66      6.32 o 
  -2  13   4      497.13      514.37     16.29 o 
  -1  13   4      207.23      209.21     10.63 o 
   0  13   4      205.48      199.04     13.08 o 
   1  13   4      689.88      682.30     19.65 o 
   2  13   4      149.78      142.03     19.70 o 
   3  13   4      146.39      137.38     10.88 o 
   4  13   4      358.30      357.97     15.36 o 
   5  13   4        1.94        1.67      5.39 o 
  -5  14   4       21.55        6.11      9.15 o 
  -4  14   4       20.83       18.06      9.59 o 
  -3  14   4       64.81       67.32      9.60 o 
  -2  14   4       50.28       36.18      8.42 o 
  -1  14   4      101.10       61.32      9.20 o 
   0  14   4       20.32       15.61      7.04 o 
   1  14   4       19.08       10.40     10.23 o 
   2  14   4       86.05       93.26     29.94 o 
   3  14   4       17.08       29.79      8.59 o 
   4  14   4        5.85       -3.24      6.52 o 
  -3  15   4       25.21       19.83      8.39 o 
  -2  15   4       15.65       10.66     12.08 o 
  -1  15   4       43.95       43.82     12.50 o 
   0  15   4        4.82       -3.72      6.04 o 
   1  15   4        4.33       -3.06      7.03 o 
   2  15   4        0.29       -1.46      6.56 o 
 -12   1   5       97.24       92.40     13.00 o 
 -11   1   5       99.12       94.49     13.69 o 
 -10   1   5       28.84       30.06     13.90 o 
  -9   1   5      265.52      265.79     15.25 o 
  -8   1   5      219.38      222.59     13.24 o 
  -7   1   5       39.19       28.48      6.50 o 
  -6   1   5      971.81      918.68     19.49 o 
  -5   1   5      619.15      542.76     12.37 o 
  -4   1   5      234.92      261.04      9.03 o 
  -3   1   5     3310.41     3316.76     65.76 o 
  -2   1   5     2208.55     2271.53     34.37 o 
  -1   1   5      519.42      485.59     10.54 o 
   0   1   5     3203.42     3216.09     56.78 o 
   1   1   5      844.36      753.01     19.73 o 
   2   1   5        5.89       17.52      6.46 o 
   3   1   5     1444.81     1583.81     27.80 o 
   4   1   5       46.38       50.21      4.48 o 
   5   1   5      297.36      288.44     11.50 o 
   6   1   5      205.86      204.31     10.18 o 
   7   1   5       97.68       89.48      8.08 o 
   8   1   5      222.77      218.85     10.17 o 
   9   1   5      142.65      113.41     18.70 o 
  10   1   5        0.55       -0.94      6.61 o 
 -11   2   5      287.77      291.01     18.02 o 
 -10   2   5      638.46      595.51     23.60 o 
  -9   2   5     1042.50      974.90     38.55 o 
  -8   2   5     2307.34     2196.25     54.57 o 
  -7   2   5     3005.14     2993.57     69.50 o 
  -6   2   5       56.38       47.16      3.99 o 
  -5   2   5     2125.49     2164.97     39.78 o 
  -4   2   5     6163.54     6025.99    103.10 o 
  -3   2   5       80.21       62.74      2.34 o 
  -2   2   5    15015.61    15603.62    299.34 o 
  -1   2   5       66.73       54.66      4.27 o 
   0   2   5     3204.78     3427.93     52.06 o 
   1   2   5     2175.43     2174.61     39.68 o 
   2   2   5     2335.72     2266.13     36.72 o 
   3   2   5       61.33       49.14      4.25 o 
   4   2   5      674.94      660.40     14.83 o 
   5   2   5     1128.77     1124.84     22.52 o 
   6   2   5       26.66       20.06      4.18 o 
   7   2   5     1796.05     1723.55     38.28 o 
   8   2   5      145.73      155.68      9.16 o 
   9   2   5        3.70        8.23      3.36 o 
  10   2   5      549.26      567.00     39.20 o 
 -11   3   5      462.61      487.47     22.26 o 
 -10   3   5        0.02       11.65      7.06 o 
  -9   3   5     1525.65     1547.89     42.80 o 
  -8   3   5     2508.22     2526.00     61.51 o 
  -7   3   5      291.86      305.68     10.24 o 
  -6   3   5     6057.48     6020.17    104.85 o 
  -5   3   5     5076.55     5001.10     74.79 o 
  -4   3   5      121.48      135.44      5.43 o 
  -3   3   5    14287.80    14531.01    210.88 o 
  -2   3   5     6416.35     6589.20     96.74 o 
  -1   3   5     3349.36     3448.03     51.76 o 
   0   3   5    11702.02    12166.86    177.72 o 
   1   3   5     5408.60     5545.07     83.24 o 
   2   3   5     2828.21     2817.60     44.77 o 
   3   3   5     8918.46     8983.84    134.24 o 
   4   3   5      106.57       74.40      5.16 o 
   5   3   5     1322.13     1360.09     26.12 o 
   6   3   5     2193.86     2192.03     39.23 o 
   7   3   5      334.17      327.74     11.69 o 
   8   3   5      899.08      867.58     21.14 o 
   9   3   5      472.92      485.99     15.73 o 
  10   3   5        0.12        2.64      3.24 o 
 -11   4   5      319.64      293.80     18.01 o 
 -10   4   5     2369.25     2327.65     60.67 o 
  -9   4   5      545.70      529.46     21.37 o 
  -8   4   5     3102.28     2950.46     70.52 o 
  -7   4   5     7973.39     7888.00    137.18 o 
  -6   4   5      591.87      563.32     14.47 o 
  -5   4   5     3408.40     3565.64     54.65 o 
  -4   4   5    11425.87    11719.58    171.21 o 
  -3   4   5      118.56      153.50      4.62 o 
  -2   4   5     9940.08     9832.05    143.57 o 
  -1   4   5     9484.24     9146.60    133.82 o 
   0   4   5      126.67      112.85      5.27 o 
   1   4   5     4296.83     4019.88     61.48 o 
   2   4   5     8498.36     8223.04    122.64 o 
   3   4   5       13.76       25.04      3.35 o 
   4   4   5     4062.15     3996.47     63.60 o 
   5   4   5     2772.23     2763.67     46.76 o 
   6   4   5        0.63        4.55      3.76 o 
   7   4   5     1960.64     1897.03     35.99 o 
   8   4   5      805.70      802.75     20.29 o 
   9   4   5      289.35      293.45     12.29 o 
 -11   5   5      858.84      915.55     32.54 o 
 -10   5   5        8.03       22.31      7.77 o 
  -9   5   5     1593.40     1618.88     44.79 o 
  -8   5   5     2758.10     2806.82     67.81 o 
  -7   5   5      491.54      456.81     13.73 o 
  -6   5   5     6632.99     6646.79    115.99 o 
  -5   5   5     6131.37     6192.55     92.77 o 
  -4   5   5      422.62      446.69     20.55 o 
  -3   5   5    17306.65    17317.24    251.57 o 
  -2   5   5     6685.61     6803.62    100.23 o 
  -1   5   5     1783.74     1858.62     34.83 o 
   0   5   5    14319.35    13857.32    286.94 o 
   1   5   5     8843.79     8785.34    130.17 o 
   2   5   5     4050.40     4204.80     65.11 o 
   3   5   5     6160.04     5868.85     89.90 o 
   4   5   5      787.87      755.60     20.26 o 
   5   5   5     1801.91     1797.18     32.90 o 
   6   5   5     4252.16     4197.27     68.69 o 
   7   5   5       62.98       59.35      6.16 o 
   8   5   5     1016.30     1026.88     23.96 o 
   9   5   5      649.54      632.75     18.40 o 
 -11   6   5      316.29      320.95     19.07 o 
 -10   6   5     1834.38     1893.20     58.92 o 
  -9   6   5       95.42       91.40     10.81 o 
  -8   6   5      681.40      683.40     18.68 o 
  -7   6   5     4912.07     4793.41     86.69 o 
  -6   6   5      433.84      460.17     13.28 o 
  -5   6   5     3202.02     3225.48     50.56 o 
  -4   6   5     6528.70     6790.64    101.21 o 
  -3   6   5      286.85      271.32      7.07 o 
  -2   6   5     4428.77     4350.25     76.47 o 
  -1   6   5    18401.10    17753.74    610.48 o 
   0   6   5      140.33      120.18      6.28 o 
   1   6   5     2796.40     2740.08     43.44 o 
   2   6   5     5959.60     5979.71     90.93 o 
   3   6   5        3.62        9.59      7.09 o 
   4   6   5     3914.03     3864.17     62.19 o 
   5   6   5     1645.09     1623.73     30.60 o 
   6   6   5      283.36      291.70     10.97 o 
   7   6   5     1256.12     1255.98     26.80 o 
   8   6   5      764.13      791.32     20.41 o 
   9   6   5      333.60      356.73     13.82 o 
 -10   7   5        0.36       -3.31     10.91 o 
  -9   7   5     1239.67     1181.58     36.20 o 
  -8   7   5      647.88      661.05     18.69 o 
  -7   7   5       77.46       72.71      8.39 o 
  -6   7   5     3648.71     3644.21     66.97 o 
  -5   7   5     2644.15     2653.38     42.75 o 
  -4   7   5      582.75      605.00     23.49 o 
  -3   7   5     5612.30     5765.50    123.20 o 
  -2   7   5     3413.49     3372.42     74.61 o 
   0   7   5     7481.65     7573.64    131.70 o 
   1   7   5     1487.16     1516.77     31.42 o 
   2   7   5      295.43      311.39     11.09 o 
   3   7   5     2792.06     2833.72     46.77 o 
   4   7   5      625.16      622.75     15.11 o 
   5   7   5     1303.39     1265.95     25.60 o 
   6   7   5     1915.15     1883.15     35.54 o 
   7   7   5       14.78       31.34      6.66 o 
   8   7   5      333.97      324.16     12.87 o 
   9   7   5      592.20      579.34     20.81 o 
 -10   8   5      361.84      349.35     29.54 o 
  -9   8   5       17.63       17.99     11.55 o 
  -8   8   5      256.56      265.13     14.23 o 
  -7   8   5      964.81      934.93     38.32 o 
  -6   8   5      579.29      576.54     27.13 o 
  -5   8   5      851.75      884.61     41.22 o 
  -4   8   5     1142.68     1146.11     30.02 o 
  -3   8   5      211.96      202.77      9.07 o 
  -2   8   5     1025.66      978.50     27.71 o 
  -1   8   5     3242.19     3216.47     59.08 o 
   0   8   5      343.71      327.66     13.28 o 
   1   8   5     2911.77     3073.83     58.09 o 
   2   8   5      996.14     1027.45     24.25 o 
   3   8   5        7.06       14.72      4.31 o 
   4   8   5      899.62      930.63     23.89 o 
   5   8   5      700.24      707.94     22.79 o 
   6   8   5       36.49       33.43      6.12 o 
   7   8   5      307.19      312.10     21.92 o 
   8   8   5       17.50       17.67      6.14 o 
  -9   9   5      255.92      106.30     16.27 o 
  -8   9   5       23.28        1.28      8.20 o 
  -7   9   5        4.64        0.71      5.01 o 
  -6   9   5      917.15      894.92     27.33 o 
  -5   9   5      235.81      221.70      9.83 o 
  -4   9   5       63.74       58.26      5.53 o 
  -3   9   5      146.76      148.53      7.61 o 
  -2   9   5      385.23      349.62     13.05 o 
  -1   9   5       23.56       20.32      3.98 o 
   0   9   5      477.57      506.62     14.31 o 
   1   9   5       36.32       33.00      4.95 o 
   2   9   5       90.34      108.64      7.85 o 
   3   9   5      395.66      387.55     13.85 o 
   4   9   5      126.51      101.15      8.33 o 
   5   9   5      141.98      140.04      9.57 o 
   6   9   5       43.70       49.73      7.14 o 
   7   9   5       21.20       21.56     10.82 o 
   8   9   5        1.79        5.42      5.65 o 
  -9  10   5        1.88       12.90     12.89 o 
  -8  10   5        2.27        1.61      6.23 o 
  -7  10   5       55.25       57.27     11.01 o 
  -6  10   5       34.52       19.73      6.80 o 
  -5  10   5       12.84        6.31      5.44 o 
  -4  10   5        5.46        7.96      4.12 o 
  -3  10   5       10.35        6.69      5.16 o 
  -2  10   5       22.85       21.07      4.40 o 
  -1  10   5        0.33        4.71      3.44 o 
   0  10   5       42.57       31.26      5.37 o 
   1  10   5       49.19       46.70      5.80 o 
   2  10   5       32.02       25.30      5.49 o 
   3  10   5       49.06       40.24      6.04 o 
   4  10   5       16.67       10.33      5.08 o 
   5  10   5        1.86        3.68      4.91 o 
   6  10   5        3.51       -3.16      8.53 o 
   7  10   5       12.70       12.92      6.03 o 
  -8  11   5       73.76       73.95     10.43 o 
  -7  11   5       18.88       17.13      7.68 o 
  -6  11   5      115.47      120.45     11.10 o 
  -5  11   5      123.09      112.53     10.43 o 
  -4  11   5        1.74        4.41      4.34 o 
  -3  11   5      276.45      271.23     17.88 o 
  -2  11   5       79.54       78.97      6.56 o 
  -1  11   5      148.92      125.78      8.14 o 
   0  11   5      815.12      821.40     21.05 o 
   1  11   5       64.41       43.99      7.42 o 
   2  11   5       92.21       84.80      7.71 o 
   3  11   5      799.26      814.96     22.82 o 
   4  11   5       85.14       82.41     10.12 o 
   5  11   5      101.75       89.27      8.85 o 
   6  11   5      195.62      184.44     12.16 o 
  -7  12   5      428.23      414.54     19.76 o 
  -6  12   5      170.56      143.03     12.42 o 
  -5  12   5      407.25      419.86     18.69 o 
  -4  12   5      558.78      547.22     55.11 o 
  -3  12   5      102.67      109.31      8.08 o 
  -2  12   5      273.57      273.84     11.36 o 
  -1  12   5      627.34      641.55     18.24 o 
   0  12   5      102.37      100.78      9.16 o 
   1  12   5      928.98      884.64     23.15 o 
   2  12   5      272.22      275.81     12.60 o 
   3  12   5       21.87       24.97      6.07 o 
   4  12   5      437.57      438.66     16.90 o 
   5  12   5      264.15      269.56     13.94 o 
   6  12   5       25.46       35.26      7.44 o 
  -6  13   5      746.53      749.30     27.46 o 
  -5  13   5      292.83      328.05     17.35 o 
  -4  13   5      137.03      150.23     11.97 o 
  -3  13   5     1153.01     1183.79     28.59 o 
  -2  13   5      504.13      520.31     16.82 o 
  -1  13   5      332.68      316.61     13.11 o 
   0  13   5     1935.06     1877.30     40.55 o 
   1  13   5      254.04      265.03     12.27 o 
   2  13   5       72.16       93.15     10.82 o 
   3  13   5     1086.54     1057.79     28.31 o 
   4  13   5      172.19      177.17     11.87 o 
  -5  14   5      653.35      501.86     31.82 o 
  -4  14   5      865.01      895.10     30.18 o 
  -3  14   5       54.34       58.84      7.10 o 
  -2  14   5      602.54      606.44     18.87 o 
  -1  14   5     1144.27     1161.02     28.72 o 
   0  14   5       35.13       39.39      6.40 o 
   1  14   5      654.01      648.05     20.07 o 
   2  14   5      302.12      334.27     14.18 o 
   3  14   5        0.60        5.48      6.79 o 
  -2  15   5      301.21      291.65     17.55 o 
  -1  15   5      271.31      250.46     27.46 o 
   0  15   5     1067.35     1092.39     36.59 o 
   1  15   5      319.23      337.40     18.93 o 
 -11   0   6     2013.18     1986.02     76.98 o 
 -10   0   6      235.68      243.71     21.10 o 
  -9   0   6      778.52      745.76     36.12 o 
  -8   0   6     5994.66     5595.81    175.03 o 
  -7   0   6      774.01      836.97     36.01 o 
  -6   0   6     2209.40     2052.16     69.23 o 
  -5   0   6    13684.54    13544.35    397.12 o 
  -4   0   6      282.47      375.61     17.51 o 
  -3   0   6     5032.67     5083.64    105.91 o 
  -2   0   6    27191.61    25908.01    529.88 o 
  -1   0   6     1682.57     1780.26     39.92 o 
   0   0   6     3059.63     2602.28     57.70 o 
   1   0   6    20740.30    19272.85    397.22 o 
   2   0   6      656.46      664.24     19.94 o 
   3   0   6     7012.06     6862.94    147.60 o 
   4   0   6     8768.26     8607.52    184.41 o 
   5   0   6       17.00       45.37     10.58 o 
   6   0   6     2498.14     2179.62    335.56 o 
   7   0   6     3608.00     3499.27    121.21 o 
   8   0   6      450.56      425.90     19.91 o 
   9   0   6     1006.56     1063.95     35.42 o 
 -11   1   6       42.63       46.87      9.50 o 
 -10   1   6      326.45      366.72     18.25 o 
  -9   1   6     3066.78     2896.75    147.76 o 
  -8   1   6      137.56      134.76     10.90 o 
  -7   1   6     5216.64     5238.23    115.11 o 
  -6   1   6     2158.38     2207.75     52.26 o 
  -5   1   6       44.89       47.53      3.35 o 
  -4   1   6    14876.25    15513.91    260.19 o 
  -3   1   6    13660.20    14248.70    238.88 o 
  -2   1   6     8778.54     9554.68    139.42 o 
  -1   1   6    15911.76    15737.17    264.11 o 
   0   1   6    16174.30    16252.82    236.83 o 
   1   1   6      928.36      881.35     43.26 o 
   2   1   6    15580.00    15047.58    269.18 o 
   3   1   6     1315.38     1307.33     28.06 o 
   4   1   6     1021.00      999.46     20.65 o 
   5   1   6     3786.96     3689.71     70.17 o 
   6   1   6     1114.67     1030.81     22.48 o 
   7   1   6     1314.08     1283.37     36.61 o 
   8   1   6      867.32      871.78     29.93 o 
   9   1   6      110.11      122.62      8.67 o 
 -11   2   6      707.88      712.70     27.43 o 
 -10   2   6      336.35      334.41     17.44 o 
  -9   2   6      938.77      936.80     35.08 o 
  -8   2   6     4553.69     4323.66     97.99 o 
  -7   2   6      766.38      750.17     23.57 o 
  -6   2   6     1168.59     1245.72     25.22 o 
  -5   2   6     6084.19     6400.35    110.08 o 
  -4   2   6     1947.23     2043.75     37.24 o 
  -3   2   6     6513.90     6595.62     96.85 o 
  -2   2   6     7747.18     7715.75    113.08 o 
  -1   2   6      789.84      793.50     15.93 o 
   0   2   6     3390.05     3352.54     51.50 o 
   1   2   6    12095.83    12389.85    209.65 o 
   2   2   6      110.57      132.63      6.12 o 
   3   2   6     5576.46     5543.68     85.19 o 
   4   2   6     4586.84     4555.19     71.92 o 
   5   2   6      199.59      201.66      8.62 o 
   6   2   6     2002.07     1928.81     35.79 o 
   7   2   6     1097.79     1091.43     24.18 o 
   8   2   6       46.26       59.83      6.55 o 
   9   2   6      588.31      574.08     17.41 o 
 -11   3   6      120.80      112.40     12.48 o 
 -10   3   6      701.85      695.17     25.99 o 
  -9   3   6      208.82      231.57     14.54 o 
  -8   3   6        5.91        1.72      5.71 o 
  -7   3   6     2134.12     2122.88     51.84 o 
  -6   3   6     2766.23     2728.31     50.20 o 
  -5   3   6      949.43      961.72     20.12 o 
  -4   3   6     4139.89     4193.85     73.21 o 
  -3   3   6      838.41      785.54     13.63 o 
  -2   3   6       80.83       88.85      5.08 o 
  -1   3   6    13676.94    14573.39    244.68 o 
   0   3   6     1215.27     1288.41     23.45 o 
   1   3   6      281.92      265.32     14.80 o 
   2   3   6     2549.03     2517.09     40.91 o 
   3   3   6     2020.39     1938.39     33.36 o 
   4   3   6      341.95      361.57     10.67 o 
   5   3   6     1358.84     1345.77     26.42 o 
   6   3   6      146.62      133.89      7.96 o 
   7   3   6       28.81       30.83      5.29 o 
   8   3   6      674.31      665.77     18.33 o 
   9   3   6        2.35        5.35      4.72 o 
 -11   4   6       24.10       30.79      9.00 o 
 -10   4   6      135.52      137.69     12.81 o 
  -9   4   6      184.37      160.29     12.65 o 
  -8   4   6      325.58      318.93     15.88 o 
  -7   4   6      308.75      267.96     28.09 o 
  -6   4   6      627.47      617.09     15.23 o 
  -5   4   6      372.71      345.53     10.08 o 
  -4   4   6      817.46      819.17     14.64 o 
  -3   4   6     2005.93     2009.22     31.56 o 
  -2   4   6      896.71      843.50     14.70 o 
  -1   4   6      303.21      308.36      6.85 o 
   0   4   6     2377.27     2520.70     39.72 o 
   1   4   6      309.58      299.87      7.92 o 
   2   4   6       48.58       36.49      3.61 o 
   3   4   6      558.17      596.67     13.79 o 
   4   4   6      173.18      182.84      7.86 o 
   5   4   6       83.69       74.09      5.95 o 
   6   4   6      434.81      407.13     12.77 o 
   7   4   6        0.63        6.32      4.00 o 
   8   4   6      101.77       94.70      7.77 o 
   9   4   6       72.85       62.24      7.11 o 
 -11   5   6      136.51      126.84     13.53 o 
 -10   5   6       17.73       19.83      7.82 o 
  -9   5   6      167.67      141.10     15.96 o 
  -8   5   6       16.76        7.99      6.27 o 
  -7   5   6        1.51       -2.78      3.44 o 
  -6   5   6       51.35       41.94      4.69 o 
  -5   5   6      431.30      439.28     11.93 o 
  -4   5   6      227.69      230.43      6.35 o 
  -3   5   6      553.06      603.71     11.56 o 
  -2   5   6      192.11      215.61      5.53 o 
  -1   5   6      299.46      304.23      9.01 o 
   0   5   6       64.01       69.55      6.83 o 
   1   5   6      154.19      160.16      5.75 o 
   2   5   6      592.45      600.73     14.73 o 
   3   5   6       53.20       63.09      4.79 o 
   4   5   6       28.68       20.05      4.52 o 
   5   5   6        2.35        1.09      3.26 o 
   6   5   6       80.05       75.63      6.47 o 
   7   5   6       31.28       26.14      5.09 o 
   8   5   6       32.88       44.69      6.15 o 
   9   5   6       16.77       16.02      5.34 o 
 -11   6   6       37.48       32.72     11.94 o 
 -10   6   6      128.46      134.52     13.44 o 
  -9   6   6       74.67       65.70      9.63 o 
  -8   6   6      594.50      589.83     52.65 o 
  -7   6   6        6.89        2.11      3.71 o 
  -6   6   6       31.44       49.21     17.73 o 
  -5   6   6      367.02      362.56     10.94 o 
  -4   6   6      691.14      684.08     13.36 o 
  -3   6   6     1803.71     1806.82     34.40 o 
  -2   6   6      265.05      236.54      7.98 o 
  -1   6   6      211.72      222.46      8.67 o 
   0   6   6       81.52      107.78      7.23 o 
   1   6   6     2192.58     2154.03     42.19 o 
   2   6   6        9.83        7.03      3.16 o 
   3   6   6      673.13      676.95     15.29 o 
   4   6   6      206.98      217.41      8.73 o 
   5   6   6       87.89       76.89      6.24 o 
   6   6   6      464.00      440.56     16.64 o 
   7   6   6      112.78      126.13      8.50 o 
   8   6   6       88.75      102.29     10.36 o 
 -10   7   6      520.70      548.27     34.87 o 
  -9   7   6      646.19      633.67     35.99 o 
  -8   7   6      110.63       77.63     14.47 o 
  -7   7   6      977.75      975.84     28.56 o 
  -6   7   6      800.18      782.89     23.86 o 
  -5   7   6      131.55      132.11      9.07 o 
  -4   7   6     3031.08     3093.61     56.63 o 
  -3   7   6     1080.40     1055.58     22.41 o 
  -2   7   6      136.04      125.96      6.37 o 
  -1   7   6     4103.79     4130.07     74.07 o 
   0   7   6      512.31      470.59     13.49 o 
   1   7   6      337.83      367.24     12.03 o 
   2   7   6     2266.29     2323.88     46.18 o 
   3   7   6      209.57      206.95      9.99 o 
   4   7   6      388.49      395.44     14.24 o 
   5   7   6      973.36      958.61     25.25 o 
   6   7   6      127.49      130.03      9.76 o 
   7   7   6       93.36      103.84      9.27 o 
   8   7   6      421.27      406.25     22.91 o 
 -10   8   6      324.46      336.20     29.08 o 
  -9   8   6      269.46      262.20     24.38 o 
  -8   8   6     1501.85     1516.94     61.52 o 
  -7   8   6      522.34      506.02     19.15 o 
  -6   8   6     1278.17     1234.52     33.81 o 
  -5   8   6     1943.57     1945.48     48.07 o 
  -4   8   6      966.99      951.51     21.49 o 
  -3   8   6     3353.33     3182.40    169.29 o 
  -2   8   6     5044.14     5032.47    113.31 o 
   0   8   6     1755.00     1798.88     44.76 o 
   1   8   6     2223.45     2252.40     44.92 o 
   2   8   6      161.39      158.63      9.05 o 
   3   8   6     2237.62     2220.00     45.68 o 
   4   8   6     1060.77     1061.80     26.67 o 
   5   8   6       29.85       25.31      5.82 o 
   6   8   6     1336.72     1327.63     32.90 o 
   7   8   6      343.85      348.10     15.22 o 
   8   8   6       27.38       24.31      6.65 o 
  -9   9   6     1267.05     1260.76     56.56 o 
  -8   9   6       10.69        4.37     10.26 o 
  -7   9   6     1526.00     1453.16     39.91 o 
  -6   9   6     1988.37     1968.35     69.85 o 
  -4   9   6     5042.93     5039.51    199.54 o 
  -3   9   6     1093.42      986.14     68.99 o 
  -2   9   6      533.13      535.26     19.02 o 
  -1   9   6     4425.04     4335.10     78.82 o 
   0   9   6     1450.71     1438.01     35.64 o 
   1   9   6     1030.46     1025.11     24.69 o 
   2   9   6     3182.46     3169.45     61.56 o 
   3   9   6      886.41      902.07     23.66 o 
   4   9   6      373.77      363.96     14.26 o 
   5   9   6     2012.44     2017.00     44.54 o 
   6   9   6      260.40      281.03     13.57 o 
   7   9   6      109.30      107.53      9.92 o 
  -7  10   6      831.30      740.57     42.17 o 
  -6  10   6      787.31      829.11     26.88 o 
  -5  10   6     3176.79     3134.91     74.04 o 
  -4  10   6      200.26      203.61      9.53 o 
  -3  10   6     1016.30      980.20     23.05 o 
  -2  10   6     5276.26     5127.86    112.09 o 
  -1  10   6      508.83      473.93     14.62 o 
   0  10   6     2897.92     2843.23     55.07 o 
   1  10   6     1972.86     1944.72     43.26 o 
   2  10   6       12.06       19.40      5.09 o 
   3  10   6     1587.74     1550.86     35.56 o 
   4  10   6     2165.48     2136.61     46.34 o 
   5  10   6        1.39        2.77      4.85 o 
   6  10   6      632.35      653.41     21.71 o 
   7  10   6      353.36      364.11     16.33 o 
  -8  11   6        0.06        1.29     11.44 o 
  -7  11   6      757.40      770.80     27.23 o 
  -6  11   6     1090.63     1083.41     52.04 o 
  -5  11   6      257.29      244.99     19.33 o 
  -4  11   6     1858.11     1806.16     47.11 o 
  -3  11   6     1342.02     1326.34     29.71 o 
  -2  11   6      413.05      424.55     14.13 o 
  -1  11   6     2443.91     2423.29     48.41 o 
   0  11   6     1194.36     1206.04     28.11 o 
   1  11   6      402.27      364.98     17.18 o 
   2  11   6     1701.37     1685.06     37.88 o 
   3  11   6      870.85      873.76     24.35 o 
   4  11   6      363.80      349.91     14.99 o 
   5  11   6     1005.01     1027.27     28.41 o 
   6  11   6      230.25      229.78     17.36 o 
  -7  12   6      157.34      168.12     19.93 o 
  -6  12   6      153.54      159.27     15.04 o 
  -5  12   6     1435.56     1350.17     38.93 o 
  -4  12   6       16.07       25.68     12.44 o 
  -3  12   6      469.99      508.18     23.90 o 
  -2  12   6     2008.65     1988.62     41.62 o 
  -1  12   6      312.75      314.85     12.46 o 
   0  12   6      603.06      591.27     18.03 o 
   1  12   6     1001.16      996.47     25.45 o 
   2  12   6        1.42        6.51      5.03 o 
   3  12   6      389.37      408.78     16.24 o 
   4  12   6      881.88      917.89     26.36 o 
   5  12   6       27.78       25.17      6.79 o 
  -6  13   6       88.26       82.53     12.79 o 
  -5  13   6       49.95       46.29      8.76 o 
  -4  13   6      309.87      327.16     25.61 o 
  -3  13   6      413.58      399.67     14.68 o 
  -2  13   6       15.01        8.28      4.85 o 
  -1  13   6      712.83      743.22     20.97 o 
   0  13   6      353.51      353.18     13.95 o 
   1  13   6       16.69        5.56      7.02 o 
   2  13   6      386.27      392.91     19.57 o 
   3  13   6      171.25      173.42     11.66 o 
   4  13   6       79.64       89.55      9.49 o 
  -4  14   6       13.90        3.92      8.03 o 
  -3  14   6       66.09       48.78      9.65 o 
  -2  14   6       63.90       57.46      7.24 o 
  -1  14   6        0.42       -3.83      4.52 o 
   0  14   6        2.96       -1.43      6.16 o 
   1  14   6       73.29       67.14     14.14 o 
   2  14   6        0.85       -0.98      4.84 o 
 -11   1   7       50.12       36.14      9.28 o 
 -10   1   7      231.22      230.58     15.20 o 
  -9   1   7      155.10      126.55     11.36 o 
  -8   1   7      416.27      368.34     16.55 o 
  -7   1   7       68.38       68.43     12.50 o 
  -6   1   7        7.32        6.07      4.89 o 
  -5   1   7      677.20      663.54     19.37 o 
  -4   1   7     1493.41     1465.41     30.95 o 
  -3   1   7      119.79      134.97      4.23 o 
  -2   1   7     3892.69     4158.63     62.35 o 
  -1   1   7        2.38       19.15      3.38 o 
   0   1   7       62.58       70.26      4.07 o 
   1   1   7     1052.40     1076.31     19.97 o 
   2   1   7      502.35      487.10     15.06 o 
   3   1   7      245.79      252.84     10.37 o 
   4   1   7      435.72      420.25     17.12 o 
   5   1   7       14.56       10.75      4.67 o 
   6   1   7       21.12       10.93      4.38 o 
   7   1   7      535.66      530.24     15.75 o 
   8   1   7       16.40       22.70      6.04 o 
   9   1   7        1.61        6.83      4.19 o 
 -11   2   7      232.17      211.40     15.60 o 
 -10   2   7       51.24       47.29     10.38 o 
  -9   2   7      955.19     1002.47     31.21 o 
  -8   2   7     1017.86      984.99     29.87 o 
  -7   2   7      780.92      771.76     24.38 o 
  -6   2   7     3367.93     3306.10     74.65 o 
  -5   2   7      218.72      206.60      8.69 o 
  -4   2   7     2154.14     2243.08     46.03 o 
  -3   2   7     5943.54     6096.63     90.05 o 
  -2   2   7     1145.78     1314.51     21.55 o 
  -1   2   7     1468.09     1466.24     27.65 o 
   0   2   7     4538.21     4575.81     80.16 o 
   1   2   7      180.15      157.38      6.20 o 
   2   2   7     2754.21     2740.57     44.54 o 
   3   2   7     1358.32     1349.41     25.17 o 
   4   2   7      188.45      209.30      8.62 o 
   5   2   7     1040.19      993.92     21.53 o 
   6   2   7     1001.90      998.36     22.42 o 
   7   2   7       30.57       21.08      5.26 o 
   8   2   7      415.52      435.43     14.78 o 
   9   2   7      173.80      173.35     12.50 o 
 -11   3   7      553.35      548.73     23.70 o 
 -10   3   7     1633.62     1586.17     45.08 o 
  -9   3   7      322.01      285.24     15.58 o 
  -8   3   7     1766.57     1739.30     45.44 o 
  -7   3   7     1799.07     1789.20     45.07 o 
  -6   3   7      161.18      144.76      9.76 o 
  -5   3   7     3450.67     3565.16     63.59 o 
  -4   3   7     3994.89     4004.13     70.42 o 
  -3   3   7      457.02      499.75      9.76 o 
  -2   3   7    10777.29    11258.56    164.60 o 
  -1   3   7     1124.73     1022.15     20.25 o 
   0   3   7      733.41      718.19     14.01 o 
   1   3   7     8971.80     8723.95    149.48 o 
   2   3   7     2828.60     2821.92     45.83 o 
   3   3   7      605.16      557.53     13.52 o 
   4   3   7     3797.39     3701.68     60.26 o 
   5   3   7      922.85      928.02     20.66 o 
   6   3   7        1.57        2.70      5.51 o 
   7   3   7     1468.56     1449.88     30.26 o 
   8   3   7      183.41      193.37     10.69 o 
   9   3   7       85.92       89.77      8.34 o 
 -11   4   7      398.68      418.05     20.79 o 
 -10   4   7      121.42      125.01     25.14 o 
  -9   4   7     3100.22     3006.35     73.05 o 
  -8   4   7     1619.67     1620.26     43.04 o 
  -7   4   7     1234.62     1188.84     32.84 o 
  -6   4   7     5391.05     5282.32    166.27 o 
  -5   4   7     1809.38     1859.67     35.59 o 
  -4   4   7     3385.26     3289.05     58.88 o 
  -3   4   7    14402.88    14355.14    209.19 o 
  -2   4   7      965.63      931.55     16.30 o 
  -1   4   7     3356.90     3339.09     51.28 o 
   0   4   7     8451.23     8310.77    123.53 o 
   1   4   7      661.46      723.22     16.48 o 
   2   4   7     7329.67     7033.57    106.62 o 
   3   4   7     6314.91     5991.38     92.44 o 
   4   4   7      109.16      109.74      7.02 o 
   5   4   7     1407.99     1397.76     27.83 o 
   6   4   7     2240.81     2160.55     39.92 o 
   7   4   7       28.96       26.71      5.28 o 
   8   4   7     1017.70     1003.39     24.27 o 
 -11   5   7      744.94      790.20     29.92 o 
 -10   5   7     1940.57     1912.37     52.35 o 
  -9   5   7      179.00      189.05     39.91 o 
  -8   5   7     1168.02     1174.04     67.72 o 
  -7   5   7     3096.96     3079.00     71.57 o 
  -6   5   7       27.62       33.77      4.38 o 
  -5   5   7     3553.53     3484.56     62.84 o 
  -4   5   7     3607.74     3497.51     62.58 o 
  -3   5   7      640.85      719.53     13.51 o 
  -2   5   7     6998.37     6756.12    100.36 o 
  -1   5   7     6489.12     6420.05     95.66 o 
   0   5   7     1302.80     1398.56     28.98 o 
   1   5   7     9631.19     9146.56    136.28 o 
   2   5   7     3748.72     3664.01     58.29 o 
   3   5   7      464.87      451.88     12.09 o 
   4   5   7     4464.47     4456.18     71.49 o 
   5   5   7     2673.72     2542.88     44.74 o 
   6   5   7      585.69      588.19     16.33 o 
   7   5   7     1203.88     1188.08     26.45 o 
   8   5   7      409.74      433.62     15.12 o 
 -10   6   7      159.42      142.26     19.87 o 
  -9   6   7     1854.37     1820.79     71.25 o 
  -8   6   7      467.72      507.66     29.49 o 
  -7   6   7      390.87      388.49     24.00 o 
  -6   6   7     4021.71     3896.44     87.14 o 
  -5   6   7     1468.39     1402.73     35.67 o 
  -4   6   7     3682.98     3640.72     81.13 o 
  -3   6   7     9555.89     9763.08    166.98 o 
  -2   6   7     2549.98     2577.38     47.89 o 
  -1   6   7     2537.23     2449.83     46.12 o 
   0   6   7     6937.31     6780.85    145.03 o 
   1   6   7      239.13      217.06      9.44 o 
   2   6   7     2971.80     2939.08     56.62 o 
   3   6   7     4875.34     4870.04     89.65 o 
   4   6   7        8.28       14.12      4.64 o 
   5   6   7     2034.29     1975.22     42.92 o 
   6   6   7     1157.26     1137.27     29.25 o 
   7   6   7        0.22        4.08      5.00 o 
   8   6   7      808.75      758.47     23.95 o 
 -10   7   7     1015.87     1027.72     50.63 o 
  -9   7   7       82.41       73.23     15.49 o 
  -8   7   7      487.27      484.67     29.32 o 
  -7   7   7     1245.34     1230.45     50.02 o 
  -6   7   7       77.44       72.49      7.61 o 
  -5   7   7     1221.97     1192.44     32.07 o 
  -4   7   7     1353.05     1299.58     34.06 o 
  -3   7   7      450.64      496.46     13.34 o 
  -2   7   7     2479.69     2467.14     46.60 o 
  -1   7   7     3396.17     3430.97     63.01 o 
   0   7   7      290.16      289.41     19.35 o 
   1   7   7     4081.05     4130.38     76.29 o 
   2   7   7     2387.23     2405.79     48.15 o 
   3   7   7      328.95      322.96     12.78 o 
   4   7   7     2180.42     2127.01     45.06 o 
   5   7   7     1516.32     1473.87     34.75 o 
   6   7   7      334.46      319.78     14.11 o 
   7   7   7      727.81      744.44     23.16 o 
   8   7   7      141.52      166.72     11.83 o 
 -10   8   7      105.50      108.65     19.30 o 
  -9   8   7      434.39      420.28     30.79 o 
  -8   8   7      217.37      209.86     21.73 o 
  -7   8   7      100.80       88.29     13.98 o 
  -6   8   7     1087.00     1036.84     30.07 o 
  -5   8   7      290.68      278.25     13.21 o 
  -4   8   7      563.84      557.12     19.26 o 
  -3   8   7     1898.02     1884.28     37.28 o 
  -2   8   7      765.81      745.41     18.25 o 
  -1   8   7      821.27      833.16     20.07 o 
   0   8   7     1368.20     1309.80     35.22 o 
   1   8   7        2.18        6.68      3.86 o 
   2   8   7      732.53      727.81     20.02 o 
   3   8   7     1350.03     1311.48     30.80 o 
   4   8   7       98.51       87.31      8.10 o 
   5   8   7      675.80      649.37     20.58 o 
   6   8   7      207.00      216.61     12.41 o 
   7   8   7        4.84       -2.38      5.07 o 
  -9   9   7        1.14       -8.47     10.80 o 
  -8   9   7       34.24       24.24     11.99 o 
  -7   9   7       73.17       55.96     12.77 o 
  -6   9   7       50.74       52.93      7.63 o 
  -5   9   7      303.01      257.41     13.32 o 
  -4   9   7       17.54       18.63      5.50 o 
  -3   9   7       39.28       41.69      5.05 o 
  -2   9   7      439.22      439.45     13.40 o 
  -1   9   7      189.15      190.48     10.28 o 
   0   9   7      114.62      114.01      7.46 o 
   1   9   7      574.13      539.89     16.55 o 
   2   9   7      274.60      289.65     12.32 o 
   3   9   7        1.12        4.44      4.55 o 
   4   9   7      568.62      520.69     18.00 o 
   5   9   7       32.14       35.91      6.74 o 
   6   9   7       20.10       23.60      9.92 o 
   7   9   7       46.91       49.48      7.70 o 
  -8  10   7        1.02       -7.16     11.00 o 
  -7  10   7       20.91        5.27      9.65 o 
  -6  10   7        1.28        2.21      4.68 o 
  -5  10   7       60.47       52.60     11.01 o 
  -4  10   7        6.76        2.24      3.71 o 
  -3  10   7       10.20       18.97     14.58 o 
  -2  10   7        3.62        4.97      3.61 o 
  -1  10   7       29.67       26.16      5.87 o 
   0  10   7       71.03       57.60     10.37 o 
   1  10   7        8.92        6.42      4.42 o 
   2  10   7        0.33       -4.48      4.02 o 
   3  10   7       18.62       20.97      5.79 o 
   4  10   7        0.03       -4.02      5.19 o 
   5  10   7       10.34        0.74      5.05 o 
   6  10   7        7.51        9.17      5.76 o 
  -8  11   7      101.01       17.79      9.62 o 
  -7  11   7      188.67      171.74     13.61 o 
  -6  11   7        0.44       -6.48      5.44 o 
  -5  11   7       64.27       75.21     14.16 o 
  -4  11   7      290.17      271.26     15.96 o 
  -3  11   7        0.30       -5.18      3.45 o 
  -2  11   7       10.49       26.50      5.98 o 
  -1  11   7      181.57      176.75     10.44 o 
   0  11   7       12.59        9.12      4.65 o 
   1  11   7      223.48      214.00     15.06 o 
   2  11   7      154.39      158.05     10.88 o 
   3  11   7       44.26       46.99      7.18 o 
   4  11   7       73.96       79.41      8.55 o 
   5  11   7      170.02      161.12     11.76 o 
  -7  12   7       83.18       81.98     10.86 o 
  -6  12   7      378.31      392.45     18.58 o 
  -5  12   7      287.66      272.11     15.75 o 
  -4  12   7      137.70      123.63     11.27 o 
  -3  12   7     1027.01     1008.05     31.58 o 
  -2  12   7       84.64       72.34      8.33 o 
  -1  12   7      472.29      483.21     18.27 o 
   0  12   7      990.17     1000.88     28.02 o 
   1  12   7       66.41       67.59      7.44 o 
   2  12   7      370.24      363.93     15.14 o 
   3  12   7      434.20      439.67     17.05 o 
   4  12   7       23.65       29.79      6.92 o 
  -5  13   7      952.28      959.74     31.90 o 
  -4  13   7      318.17      318.90     17.07 o 
  -3  13   7        8.65       11.52     13.57 o 
  -2  13   7      446.09      453.26     15.92 o 
  -1  13   7      489.97      495.90     19.35 o 
   0  13   7       30.14       27.78      6.20 o 
   1  13   7      685.11      666.08     20.49 o 
   2  13   7      251.62      295.05     17.40 o 
   3  13   7       14.10        5.01      5.52 o 
  -3  14   7     1347.32     1437.48     57.40 o 
  -2  14   7      162.97      155.97     19.34 o 
  -1  14   7      453.60      479.78     17.21 o 
   0  14   7     1101.25     1139.87     29.54 o 
   1  14   7       47.37       38.85      7.92 o 
 -11   0   8        7.22       32.81     12.51 o 
 -10   0   8     2291.42     2250.38     82.89 o 
  -9   0   8     1630.45     1618.72     62.54 o 
  -8   0   8      521.06      502.10     27.88 o 
  -7   0   8     2261.96     2076.27     72.32 o 
  -6   0   8     1554.07     1485.95     53.31 o 
  -5   0   8     7686.04     7461.56    222.98 o 
  -4   0   8     7859.10     8020.21    237.66 o 
  -3   0   8     5823.80     6213.83    130.13 o 
  -2   0   8     1080.35     1050.24     25.76 o 
  -1   0   8    13134.36    12812.04    265.33 o 
   0   0   8      922.05      842.70     23.29 o 
   1   0   8     5206.49     5076.52    110.56 o 
   3   0   8     3212.95     3167.54     74.14 o 
   4   0   8     3988.38     3823.59     88.87 o 
   5   0   8     2395.31     2307.97     59.12 o 
   6   0   8        2.67       11.79      9.26 o 
   7   0   8     1543.66     1049.35     50.15 o 
   8   0   8     1204.25     1269.68     54.38 o 
 -11   1   8     2270.96     2167.21     58.28 o 
 -10   1   8      445.02      446.12     37.49 o 
  -9   1   8      796.39      775.51     26.53 o 
  -8   1   8     2858.12     2738.62     66.01 o 
  -7   1   8     1320.99     1287.66     35.15 o 
  -6   1   8     2692.16     2730.58     63.12 o 
  -5   1   8     6355.34     6291.12    133.95 o 
  -4   1   8      377.61      407.95     10.28 o 
  -3   1   8     4153.17     3976.42     59.82 o 
  -2   1   8     3065.63     2942.46     45.30 o 
  -1   1   8      175.50      220.69      9.17 o 
   0   1   8    10343.46    10054.48    149.06 o 
   1   1   8     5075.69     4984.33     76.90 o 
   2   1   8     1376.60     1324.93     41.79 o 
   3   1   8     7962.14     7790.02    118.93 o 
   4   1   8     2800.58     2675.53     65.22 o 
   5   1   8      247.52      243.08     19.77 o 
   6   1   8     3147.80     2906.54     51.11 o 
   7   1   8      951.81      933.92     26.45 o 
   8   1   8      223.60      225.53     13.43 o 
 -11   2   8       50.26       49.67      9.90 o 
 -10   2   8     1309.74     1250.04     74.86 o 
  -9   2   8     1205.62     1189.30     35.45 o 
  -8   2   8       42.05       46.59      8.28 o 
  -7   2   8     2662.46     2613.74     62.07 o 
  -6   2   8      405.41      401.33     15.32 o 
  -5   2   8     2285.19     2319.29     53.52 o 
  -4   2   8     6560.05     6751.13    115.98 o 
  -3   2   8     2752.28     2888.99     44.38 o 
  -2   2   8     1543.90     1624.03     26.47 o 
  -1   2   8     5009.97     5342.92     92.62 o 
   0   2   8      241.35      275.41      8.87 o 
   1   2   8     3474.42     3321.18     60.71 o 
   2   2   8     6401.00     6080.65    130.54 o 
   3   2   8      762.94      751.07     16.86 o 
   4   2   8      999.20      987.18     21.14 o 
   5   2   8     1370.47     1416.15     28.37 o 
   6   2   8       10.88        7.69      4.33 o 
   7   2   8      875.38      849.67     21.44 o 
   8   2   8      671.66      691.46     19.59 o 
 -11   3   8      871.56      874.41     59.11 o 
 -10   3   8      349.57      337.60     18.14 o 
  -9   3   8      552.66      544.39     21.57 o 
  -8   3   8     1464.58     1426.93     39.13 o 
  -7   3   8      174.38      177.00     11.73 o 
  -6   3   8      268.50      257.09     12.54 o 
  -5   3   8     2615.09     2623.75     59.82 o 
  -4   3   8        1.38       16.39      4.02 o 
  -3   3   8      432.23      438.17      9.15 o 
  -2   3   8     1171.87     1107.19     19.10 o 
  -1   3   8      547.37      582.83     13.29 o 
   0   3   8     3990.28     4227.81     65.30 o 
   1   3   8      918.49      913.49     17.96 o 
   2   3   8      357.39      359.01     10.23 o 
   3   3   8     2718.33     2626.73     44.34 o 
   4   3   8     1875.19     1876.32     34.36 o 
   5   3   8      168.85      159.52     15.03 o 
   6   3   8      701.65      685.50     18.02 o 
   7   3   8      195.07      196.83     10.46 o 
   8   3   8       33.96       35.82      6.14 o 
 -11   4   8       12.80       16.64      8.68 o 
 -10   4   8      145.65      143.30     13.02 o 
  -9   4   8      175.05      171.97     13.34 o 
  -8   4   8       28.08       26.37      7.28 o 
  -7   4   8      277.53      280.44     13.80 o 
  -6   4   8        7.53       16.29      5.61 o 
  -5   4   8       67.65       76.73      5.39 o 
  -4   4   8     4893.81     4860.97     85.33 o 
  -3   4   8       19.68       21.12      3.39 o 
  -2   4   8      166.41      148.97     12.18 o 
  -1   4   8      135.40      139.24      7.73 o 
   0   4   8       90.40       90.58      4.84 o 
   1   4   8      441.16      468.60     11.26 o 
   2   4   8     1266.36     1279.59     24.03 o 
   3   4   8      225.62      229.17      8.64 o 
   4   4   8       80.98       67.87      5.83 o 
   5   4   8      214.57      241.19     10.10 o 
   6   4   8        3.13        3.97      4.20 o 
   7   4   8      112.66       94.41      7.79 o 
   8   4   8      150.53      145.89     13.40 o 
 -10   5   8       15.84        9.52     11.45 o 
  -9   5   8       59.77       68.93     14.61 o 
  -8   5   8       94.47       91.42      9.79 o 
  -7   5   8      157.02      162.17     11.15 o 
  -6   5   8        0.88       -6.19      4.12 o 
  -5   5   8      319.37      325.07     10.42 o 
  -4   5   8       84.70       82.52     11.64 o 
  -3   5   8        0.12        0.55      5.20 o 
  -2   5   8        7.79        8.83      3.03 o 
  -1   5   8      313.84      309.28      9.93 o 
   0   5   8      167.23      170.26      7.96 o 
   1   5   8       46.44       51.82      6.11 o 
   2   5   8        0.96        3.72      3.63 o 
   3   5   8       65.59       61.63      5.28 o 
   4   5   8        3.72        5.00      3.58 o 
   5   5   8        1.25        7.56      4.11 o 
   6   5   8        0.20        0.54      4.05 o 
   7   5   8        0.02        1.34      5.07 o 
   8   5   8        0.14       -7.02      4.68 o 
 -10   6   8      124.37      113.11     18.64 o 
  -9   6   8       48.64       61.97     14.49 o 
  -8   6   8       48.54       36.47     11.55 o 
  -7   6   8     1027.02      970.83     42.05 o 
  -6   6   8      128.98      106.08     12.96 o 
  -5   6   8       46.26       51.35      6.40 o 
  -4   6   8       25.81       16.69      5.93 o 
  -3   6   8      143.83      144.23      6.88 o 
  -2   6   8      425.62      458.34     12.64 o 
  -1   6   8      922.55      933.30     21.18 o 
   0   6   8      188.85      168.98      8.45 o 
   1   6   8       92.56       75.70      6.27 o 
   2   6   8      511.52      507.62     17.17 o 
   3   6   8       71.83       71.50      6.93 o 
   4   6   8      235.28      216.51     11.04 o 
   5   6   8      243.17      247.73     12.30 o 
   6   6   8       22.28       17.92      5.78 o 
   7   6   8       62.98       62.04      8.06 o 
 -10   7   8       70.78       45.01     15.57 o 
  -9   7   8      243.73      187.31     21.45 o 
  -8   7   8      711.68      655.85     34.93 o 
  -7   7   8       62.92       52.46     11.92 o 
  -6   7   8      660.27      674.65     31.93 o 
  -5   7   8     2104.97     2110.65     51.44 o 
  -4   7   8        7.97       19.74     11.58 o 
  -3   7   8      741.32      740.79     17.81 o 
  -2   7   8     2516.81     2524.90     48.10 o 
  -1   7   8       17.98       14.60      3.74 o 
   0   7   8     1689.27     1654.80     47.13 o 
   1   7   8      787.61      768.38     20.19 o 
   2   7   8        5.50       16.62      4.67 o 
   3   7   8      891.16      856.91     22.93 o 
   4   7   8      414.47      434.04     18.79 o 
   5   7   8      343.56      374.25     15.18 o 
   6   7   8      654.28      641.06     20.98 o 
   7   7   8      242.46      249.57     17.75 o 
  -9   8   8      366.32      354.60     27.87 o 
  -8   8   8      194.76      184.18     20.23 o 
  -7   8   8     1727.57     1637.66     63.00 o 
  -6   8   8      908.78      838.67     26.08 o 
  -5   8   8      272.38      247.24     12.98 o 
  -4   8   8     5344.68     5232.96    115.74 o 
  -3   8   8        2.22        4.51      5.38 o 
  -2   8   8      698.87      681.30     17.51 o 
  -1   8   8     3277.46     3291.38     61.79 o 
   1   8   8     1195.96     1202.85     28.27 o 
   2   8   8     1874.90     1905.31     40.89 o 
   3   8   8        4.36        8.83      4.62 o 
   4   8   8      159.99      139.02     14.00 o 
   5   8   8     1376.42     1374.44     34.07 o 
   6   8   8        0.65        6.05      7.31 o 
   7   8   8      189.62      192.15     12.71 o 
  -9   9   8      347.95      374.51     28.98 o 
  -8   9   8     2318.84     2249.15     83.99 o 
  -7   9   8       59.04       50.54     12.34 o 
  -6   9   8     1172.66     1137.52     33.13 o 
  -5   9   8     1622.46     1602.96     42.60 o 
  -4   9   8      419.35      399.05     16.98 o 
  -3   9   8     1889.34     1822.99     46.98 o 
  -2   9   8     2076.42     2079.03     41.83 o 
  -1   9   8      197.11      209.82      9.65 o 
   0   9   8     2458.46     2432.05     48.52 o 
   1   9   8     1887.67     1918.48     41.08 o 
   2   9   8      103.84       96.11      8.17 o 
   3   9   8     2356.97     2276.46     48.40 o 
   4   9   8      652.74      642.80     20.46 o 
   5   9   8      160.64      176.91     11.66 o 
   6   9   8     1287.89     1266.14     33.44 o 
  -8  10   8      155.96      153.64     19.86 o 
  -7  10   8     1583.48     1513.70     60.94 o 
  -6  10   8      988.99      919.23     29.33 o 
  -5  10   8      327.76      296.36     15.11 o 
  -4  10   8     3143.78     3000.01     71.94 o 
  -3  10   8      341.90      355.64     16.63 o 
  -2  10   8     1449.12     1422.01     51.29 o 
  -1  10   8     2882.79     2763.63     65.04 o 
   0  10   8      264.60      272.25     11.63 o 
   1  10   8     1094.45     1130.45     28.22 o 
   2  10   8     2114.90     2140.27     46.15 o 
   3  10   8      105.46      102.70      9.06 o 
   4  10   8      418.11      403.06     16.13 o 
   5  10   8      679.18      689.14     22.49 o 
  -7  11   8       86.28       86.73     15.49 o 
  -6  11   8      517.57      314.76     21.90 o 
  -5  11   8     1365.90     1263.17     53.79 o 
  -4  11   8       80.59       68.38     13.20 o 
  -3  11   8     1025.91     1058.69     48.23 o 
  -2  11   8      548.91      532.95     20.57 o 
  -1  11   8        0.21        0.60      6.53 o 
   0  11   8     1870.39     1860.97     53.42 o 
   1  11   8     1185.95     1184.45     36.30 o 
   2  11   8      159.24      160.30     11.10 o 
   3  11   8     1101.46     1134.26     29.98 o 
   4  11   8      516.02      535.81     19.34 o 
  -6  12   8      156.60      145.98     16.15 o 
  -5  12   8      261.38      265.80     15.74 o 
  -4  12   8      556.26      540.98     22.40 o 
  -3  12   8      857.82      890.15     31.41 o 
  -2  12   8      765.44      703.45     52.09 o 
  -1  12   8      916.60      891.19     23.82 o 
   0  12   8      234.27      224.23     11.64 o 
   1  12   8      209.71      208.82     11.56 o 
   2  12   8      622.20      633.63     23.39 o 
   3  12   8      138.49      125.79     10.54 o 
  -5  13   8      266.56      262.88     16.59 o 
  -4  13   8        1.50       -0.04      6.71 o 
  -3  13   8       89.79       93.53     11.06 o 
  -2  13   8      159.72      180.96     18.79 o 
  -1  13   8       17.69       10.45      5.49 o 
   0  13   8      265.72      248.60     15.65 o 
   1  13   8      182.87      185.63     11.21 o 
   2  13   8       18.10       15.75      7.84 o 
 -11   1   9       67.29       62.44     10.99 o 
 -10   1   9      128.49      120.80     12.38 o 
  -9   1   9      111.20      124.45     21.08 o 
  -8   1   9       85.04       82.58      9.71 o 
  -7   1   9        0.98       -1.10      5.25 o 
  -6   1   9     5060.84     4965.48    108.66 o 
  -5   1   9      699.27      758.01     21.89 o 
  -4   1   9       30.27       41.24      5.77 o 
  -3   1   9      581.30      570.47     11.17 o 
  -2   1   9      460.27      501.45     10.53 o 
  -1   1   9     1461.90     1461.72     28.90 o 
   0   1   9      556.22      546.51     12.55 o 
   1   1   9      823.55      848.40     17.59 o 
   2   1   9      143.20      122.33      6.83 o 
   3   1   9      712.43      702.70     19.27 o 
   4   1   9      436.28      419.42     15.27 o 
   5   1   9      206.24      184.91      9.99 o 
   6   1   9      110.26      104.65      9.13 o 
   7   1   9        3.10        1.30      3.83 o 
   8   1   9       92.98       79.82      7.71 o 
 -11   2   9      339.61      336.14     25.07 o 
 -10   2   9      886.50      901.62     30.76 o 
  -9   2   9       59.27       64.36     11.74 o 
  -8   2   9      980.74      991.54     30.42 o 
  -7   2   9       93.06       93.10      9.32 o 
  -6   2   9       41.95       49.44      7.25 o 
  -5   2   9     2708.02     2756.73     62.66 o 
  -4   2   9     1199.06     1266.44     31.37 o 
  -3   2   9      785.36      867.24     15.64 o 
  -2   2   9     1777.89     1832.25     29.91 o 
  -1   2   9     1114.09     1154.91     20.50 o 
   0   2   9      483.20      495.07     11.59 o 
   1   2   9     3636.91     3463.02    101.53 o 
   2   2   9      117.88       51.05      6.55 o 
   3   2   9      105.48      100.73      7.49 o 
   4   2   9     1990.34     1940.75     53.70 o 
   5   2   9        5.14        0.98      4.01 o 
   6   2   9      495.67      504.46     15.47 o 
   7   2   9      227.04      264.19     11.88 o 
   8   2   9       85.34       91.04      8.44 o 
 -11   3   9      344.84      354.61     19.92 o 
 -10   3   9      592.68      575.28     31.03 o 
  -9   3   9     2153.21     2121.42     55.07 o 
  -8   3   9      494.49      477.51     31.86 o 
  -7   3   9      509.42      535.67     25.36 o 
  -6   3   9    12146.61    12190.95    255.42 o 
  -5   3   9       72.99       77.85      7.14 o 
  -4   3   9     1593.59     1620.81     31.61 o 
  -3   3   9     2284.18     2233.01     41.70 o 
  -2   3   9      166.00      160.88      5.53 o 
  -1   3   9     4641.99     4713.39     71.88 o 
   0   3   9     3899.23     4005.16     62.63 o 
   1   3   9     1864.19     1787.88     31.24 o 
   2   3   9      686.35      615.52     16.31 o 
   3   3   9     1713.78     1658.33     30.83 o 
   4   3   9      350.74      353.28     16.67 o 
   5   3   9     1858.48     1759.13     34.01 o 
   6   3   9      525.43      537.19     15.98 o 
   7   3   9       87.32       79.16      7.60 o 
 -10   4   9     1247.88     1288.52     45.43 o 
  -9   4   9       90.95       72.04      9.93 o 
  -8   4   9      953.38      943.10     45.90 o 
  -7   4   9     2702.19     2676.14     73.96 o 
  -6   4   9      246.72      275.47     13.09 o 
  -5   4   9     4553.23     4596.74    100.37 o 
  -4   4   9      527.21      547.42     14.10 o 
  -3   4   9       93.20       91.64      5.74 o 
  -2   4   9     6123.43     6179.45     92.74 o 
  -1   4   9     2283.07     2308.14     37.33 o 
   0   4   9     3818.83     3747.32     69.08 o 
   1   4   9     4731.17     4556.06     71.28 o 
   2   4   9     2132.61     2085.93     48.57 o 
   3   4   9      669.28      651.50     15.83 o 
   4   4   9     3753.49     3718.05     61.71 o 
   5   4   9       34.69       44.39      5.79 o 
   6   4   9      538.27      525.61     15.82 o 
   7   4   9      888.77      899.73     22.76 o 
 -10   5   9      621.83      631.81     37.53 o 
  -9   5   9     2901.32     2796.89     99.93 o 
  -8   5   9      471.27      473.93     28.58 o 
  -7   5   9     2994.67     2982.72    100.71 o 
  -6   5   9     3810.24     3697.05    119.37 o 
  -5   5   9     3982.24     3847.81    122.47 o 
  -4   5   9     3889.66     3941.93     87.90 o 
  -3   5   9     3451.41     3421.76     77.53 o 
  -2   5   9       18.76       37.71     14.78 o 
  -1   5   9     3264.59     3219.40     59.62 o 
   0   5   9     3268.83     3126.75     59.13 o 
   1   5   9        1.31        3.56      3.60 o 
   2   5   9     4963.03     4885.90     89.92 o 
   3   5   9      455.91      449.00     15.38 o 
   4   5   9      123.05      110.66     10.60 o 
   5   5   9     3575.66     3430.68     68.38 o 
   6   5   9      604.08      592.40     20.12 o 
   7   5   9      103.17      100.91     18.14 o 
 -10   6   9      910.04      923.77     47.72 o 
  -9   6   9       12.20       14.60     11.94 o 
  -8   6   9     1172.02     1058.65     47.04 o 
  -7   6   9     1307.98     1223.53     49.88 o 
  -6   6   9      513.57      502.56     26.86 o 
  -5   6   9     2826.05     2839.73     75.00 o 
  -4   6   9     1494.78     1540.73     39.70 o 
  -3   6   9      623.65      607.66     20.27 o 
  -2   6   9     3845.39     3885.17     70.70 o 
  -1   6   9     1535.38     1574.49     32.60 o 
   0   6   9     1174.19     1168.39     26.65 o 
   1   6   9     4088.09     4026.17     91.10 o 
   2   6   9     1168.90     1207.27     42.39 o 
   3   6   9      863.87      828.11     22.51 o 
   4   6   9     1282.72     1290.97     31.47 o 
   5   6   9      353.67      368.54     15.18 o 
   6   6   9      837.82      830.91     24.85 o 
   7   6   9     1128.47     1131.15     31.11 o 
  -9   7   9     1020.58      988.04     47.81 o 
  -8   7   9      225.45      169.80     18.94 o 
  -7   7   9     1825.14     1856.06     69.04 o 
  -6   7   9     1469.18     1454.23     55.98 o 
  -5   7   9     1321.50     1296.95     35.34 o 
  -4   7   9      373.30      401.93     16.34 o 
  -3   7   9     2330.64     2402.34     58.13 o 
  -2   7   9       44.50       60.34     12.23 o 
  -1   7   9     1555.44     1581.94     33.16 o 
   0   7   9      640.15      639.27     17.97 o 
   1   7   9      237.77      261.96     12.98 o 
   2   7   9     2518.79     2501.45     51.10 o 
   3   7   9      537.03      516.79     22.58 o 
   4   7   9      465.75      414.21     16.59 o 
   5   7   9     1383.38     1371.08     34.07 o 
   6   7   9      464.67      461.31     21.10 o 
  -9   8   9      121.03      108.98     18.60 o 
  -8   8   9      782.38      726.99     38.50 o 
  -7   8   9       86.10       89.36     14.25 o 
  -6   8   9       17.63       18.68      9.15 o 
  -5   8   9      444.95      465.34     19.46 o 
  -4   8   9      904.40      907.07     29.94 o 
  -3   8   9      774.37      781.63     30.12 o 
  -2   8   9      741.96      769.54     19.35 o 
  -1   8   9       15.63        5.82      5.25 o 
   0   8   9       87.53       85.09      8.64 o 
   1   8   9     2316.29     2327.94     48.00 o 
   2   8   9      212.29      212.08     11.11 o 
   3   8   9      150.43      155.30     12.68 o 
   4   8   9      122.94      121.15     10.04 o 
   5   8   9      201.29      185.68     16.27 o 
   6   8   9      209.15      193.41     19.99 o 
  -8   9   9        0.13       -3.54     10.02 o 
  -7   9   9       94.89      104.90     15.56 o 
  -6   9   9      420.07      379.48     24.66 o 
  -5   9   9       47.77       36.05      7.25 o 
  -4   9   9      168.79      191.87     12.48 o 
  -3   9   9      238.72      231.39     19.59 o 
  -2   9   9       76.72       74.12      6.42 o 
  -1   9   9        2.16        3.44      3.86 o 
   0   9   9      177.62      199.95     11.37 o 
   1   9   9        9.84        8.22      4.79 o 
   2   9   9       92.78       92.75     10.12 o 
   3   9   9      108.57      118.65      9.67 o 
   4   9   9      133.61      117.59      9.85 o 
   5   9   9       27.64       19.91      6.48 o 
  -8  10   9       12.79       13.89     12.46 o 
  -7  10   9        5.46       -0.61      9.93 o 
  -6  10   9        2.23        0.51      9.38 o 
  -5  10   9        0.14       -7.94      5.30 o 
  -4  10   9        0.53        0.44      5.67 o 
  -3  10   9        0.89        5.04      5.78 o 
  -2  10   9       46.16       38.76      7.36 o 
  -1  10   9      131.44      134.69      8.67 o 
   0  10   9        3.44       -1.31      3.87 o 
   1  10   9        0.03       -2.55      5.45 o 
   2  10   9        7.79       15.62      5.55 o 
   3  10   9       14.58       18.37      5.87 o 
   4  10   9        8.95       13.98      5.94 o 
  -7  11   9       65.84       71.96     14.77 o 
  -6  11   9       12.87        7.81     10.21 o 
  -5  11   9       16.62       -0.39      9.19 o 
  -4  11   9      194.27      168.27     12.80 o 
  -3  11   9      292.18      284.84     15.81 o 
  -2  11   9        4.59       -4.12      5.63 o 
  -1  11   9      363.38      330.94     22.68 o 
   0  11   9       86.00       82.21      7.80 o 
   1  11   9       53.65       49.95      6.98 o 
   2  11   9      333.22      352.48     20.26 o 
   3  11   9      170.22      162.12     13.43 o 
   4  11   9        0.54        6.03      5.70 o 
  -5  12   9      271.85      257.70     23.25 o 
  -4  12   9      204.98      174.69     21.02 o 
  -3  12   9      113.15      100.45     17.68 o 
  -2  12   9      444.40      473.47     33.26 o 
  -1  12   9      118.40       86.34     51.36 o 
   0  12   9       12.72        6.09      5.03 o 
   1  12   9      482.53      489.01     21.90 o 
   2  12   9       58.76       52.75      9.73 o 
  -3  13   9     1209.60     1140.26     36.76 o 
  -2  13   9        7.31        1.76      7.47 o 
  -1  13   9      204.02      187.36     23.28 o 
   0  13   9      750.55      790.12     23.48 o 
 -11   0  10     1535.55     1569.28     65.15 o 
 -10   0  10        6.33       18.63     11.77 o 
  -9   0  10     2366.96     2314.92     83.73 o 
  -8   0  10     1746.18     1650.89     62.40 o 
  -7   0  10      557.01      583.32     29.84 o 
  -6   0  10     3371.12     3361.41    107.94 o 
  -5   0  10     3605.95     3643.61    114.41 o 
  -4   0  10      155.24      162.48     12.23 o 
  -3   0  10     4876.33     4919.85    149.39 o 
  -2   0  10     3898.84     3926.52     85.76 o 
  -1   0  10      234.99      259.02     11.58 o 
   0   0  10     8577.25     8287.28    176.58 o 
   1   0  10     1944.21     1857.70     46.62 o 
   2   0  10     1068.99     1007.30     29.89 o 
   3   0  10     5284.27     5339.86    168.63 o 
   4   0  10      257.92      257.64     20.07 o 
   5   0  10      965.09      971.32     45.75 o 
   6   0  10     1981.02     1984.27     54.05 o 
   7   0  10      190.60      210.62     15.87 o 
 -11   1  10      205.91      209.84     16.30 o 
 -10   1  10     1677.29     1696.11     47.73 o 
  -9   1  10      137.60      148.29     21.26 o 
  -8   1  10     2722.22     2697.02     69.45 o 
  -7   1  10     5733.35     5605.77    123.45 o 
  -6   1  10     2674.57     2667.93     62.32 o 
  -5   1  10     4154.86     4159.72     91.48 o 
  -4   1  10     3111.20     3179.79     70.82 o 
  -3   1  10      519.76      496.62     21.55 o 
  -2   1  10     2190.31     2216.54     35.83 o 
  -1   1  10     8234.00     8146.28    140.39 o 
   0   1  10      751.25      725.28     18.22 o 
   1   1  10     1151.15     1125.20     25.53 o 
   2   1  10       13.45       30.77      4.97 o 
   3   1  10      204.17      205.82     12.80 o 
   4   1  10     3384.61     3224.63     54.90 o 
   5   1  10     1450.06     1412.11     33.12 o 
   6   1  10      210.08      196.43     12.50 o 
   7   1  10      618.89      552.79     49.56 o 
 -10   2  10        0.17        4.51      7.40 o 
  -9   2  10     1731.43     1770.36     48.03 o 
  -8   2  10     1767.77     1648.59     44.08 o 
  -7   2  10      441.34      469.80     18.33 o 
  -6   2  10     1720.61     1707.35     42.84 o 
  -5   2  10     2186.36     2233.36     52.41 o 
  -4   2  10      273.32      325.54     12.47 o 
  -3   2  10     2099.87     2187.56     41.20 o 
  -2   2  10     1971.88     2051.66     33.56 o 
  -1   2  10      520.06      495.50     13.28 o 
   0   2  10     6444.49     6320.77     96.37 o 
   1   2  10      752.58      790.23     16.98 o 
   2   2  10      505.78      500.10     13.12 o 
   3   2  10     2452.21     2263.42    103.30 o 
   4   2  10      672.18      659.70     19.64 o 
   5   2  10      811.99      803.82     22.84 o 
   6   2  10      823.56      853.69     21.58 o 
   7   2  10       62.93       72.90      7.64 o 
 -10   3  10      466.50      458.89     21.40 o 
  -9   3  10       20.16       21.28      7.63 o 
  -8   3  10      637.97      640.14     23.26 o 
  -7   3  10     3521.22     3573.28    113.15 o 
  -6   3  10      256.03      246.08     12.75 o 
  -5   3  10       13.67       18.35      5.22 o 
  -4   3  10     2778.03     2759.71     62.37 o 
  -3   3  10       39.39       32.37      3.97 o 
  -2   3  10     1769.57     1887.69     31.31 o 
  -1   3  10     2042.14     2067.06     34.26 o 
   0   3  10      312.71      329.35     13.30 o 
   1   3  10        2.84       -0.42      2.83 o 
   2   3  10     1405.60     1335.81     28.98 o 
   3   3  10      917.18      849.04     19.29 o 
   4   3  10      311.16      330.31     11.60 o 
   5   3  10      256.33      279.63     11.29 o 
   6   3  10        2.44        2.99      4.39 o 
   7   3  10      375.27      381.64     14.40 o 
 -10   4  10       26.78       19.37     12.84 o 
  -9   4  10      133.25      138.30     19.28 o 
  -8   4  10     1210.51     1083.31     47.14 o 
  -7   4  10       60.99       54.05     11.50 o 
  -6   4  10       94.47       86.79     12.46 o 
  -5   4  10      162.59      149.93     14.75 o 
  -4   4  10        0.07        5.47      5.93 o 
  -3   4  10      654.05      652.06     20.71 o 
  -2   4  10      133.39      131.63      6.83 o 
  -1   4  10      441.81      442.61     12.89 o 
   0   4  10      134.38      118.54      9.01 o 
   1   4  10      148.30      145.32      8.70 o 
   2   4  10      101.58       93.49      9.53 o 
   3   4  10       63.07       57.75     10.53 o 
   4   4  10       85.80       78.81      8.23 o 
   5   4  10       91.39       92.35      8.61 o 
   6   4  10      124.26      122.96     12.13 o 
   7   4  10       25.99       32.09      7.08 o 
 -10   5  10       37.79       29.46     14.53 o 
  -9   5  10       84.15       63.19     14.65 o 
  -8   5  10        8.13       18.20     10.47 o 
  -7   5  10       39.99       37.01     10.89 o 
  -6   5  10       10.94        0.96      7.79 o 
  -5   5  10      242.71      244.17     17.55 o 
  -4   5  10      151.47      169.17     10.64 o 
  -3   5  10        1.36       -4.68      3.90 o 
  -2   5  10       25.34       26.10      3.99 o 
  -1   5  10       18.64       22.35      4.11 o 
   0   5  10      201.95      200.55      9.39 o 
   1   5  10      225.78      216.74     10.16 o 
   2   5  10        4.18        6.98      4.08 o 
   3   5  10      759.18      750.27     21.52 o 
   4   5  10        2.23        3.51      4.59 o 
   5   5  10       10.31        4.05      5.04 o 
   6   5  10       10.89        8.04      5.49 o 
  -9   6  10      165.77      172.22     20.98 o 
  -8   6  10       18.03       12.96     10.11 o 
  -7   6  10      129.36      125.37     15.49 o 
  -6   6  10      482.02      417.80     24.79 o 
  -5   6  10      497.16      448.07     24.81 o 
  -4   6  10      219.34      222.95     12.26 o 
  -3   6  10       43.47       59.19      7.42 o 
  -2   6  10      704.88      671.82     22.57 o 
  -1   6  10       27.81       23.26      4.33 o 
   0   6  10     1740.36     1788.44     37.86 o 
   1   6  10        5.42        2.81      3.93 o 
   2   6  10       27.51       36.60      5.83 o 
   3   6  10      269.67      272.27     12.44 o 
   4   6  10      296.14      293.98     13.55 o 
   5   6  10      339.77      340.75     22.47 o 
   6   6  10       36.93       36.74      7.24 o 
  -9   7  10       27.74       24.27     12.92 o 
  -8   7  10       59.23       38.00     13.03 o 
  -7   7  10     1161.51     1071.96     46.56 o 
  -6   7  10       29.20       18.79      9.04 o 
  -5   7  10      892.54      856.94     37.83 o 
  -4   7  10     1904.50     1966.84     49.94 o 
  -3   7  10       31.70       34.75      6.72 o 
  -2   7  10      193.86      191.34     12.21 o 
  -1   7  10     1158.58     1132.19     30.02 o 
   0   7  10       83.48       81.50      8.32 o 
   1   7  10      188.98      200.71     11.75 o 
   2   7  10      972.78      979.09     25.52 o 
   3   7  10       15.29       10.79      5.22 o 
   4   7  10      231.78      224.80     12.38 o 
   5   7  10      234.29      252.18     13.43 o 
   6   7  10       15.56        4.94      5.67 o 
  -8   8  10     1399.75     1464.46     60.87 o 
  -7   8  10      110.61      103.00     15.41 o 
  -6   8  10     1101.33     1082.27     46.20 o 
  -5   8  10     1122.39     1074.14     45.06 o 
  -4   8  10       18.20       18.06     10.15 o 
  -3   8  10     2347.07     2257.96     56.85 o 
  -2   8  10     1429.75     1416.18     39.70 o 
  -1   8  10      495.65      512.09     15.68 o 
   0   8  10     1348.61     1374.99     31.12 o 
   1   8  10      543.56      545.07     20.40 o 
   2   8  10      564.07      566.96     18.36 o 
   3   8  10     1163.58     1162.22     48.60 o 
   4   8  10      246.15      252.14     13.02 o 
   5   8  10      340.72      343.39     15.57 o 
  -8   9  10      366.34      375.17     27.90 o 
  -7   9  10     1609.74     1528.34     61.66 o 
  -6   9  10      317.21      314.74     22.94 o 
  -5   9  10      900.67      911.24     41.21 o 
  -4   9  10     2843.08     2791.09     68.58 o 
  -3   9  10      152.70      167.54     12.57 o 
  -2   9  10      843.86      838.05     28.11 o 
  -1   9  10     1680.23     1686.30     39.50 o 
   0   9  10       22.17       34.22      8.51 o 
   1   9  10     1005.29     1001.03     26.31 o 
   2   9  10     1210.73     1232.37     31.11 o 
   3   9  10       35.88       40.71      6.95 o 
   4   9  10      487.47      475.23     18.20 o 
  -7  10  10       12.81       12.55     11.66 o 
  -6  10  10      979.68     1052.07     47.29 o 
  -5  10  10      887.18      900.51     41.63 o 
  -4  10  10       16.28       17.84      7.14 o 
  -3  10  10     2230.19     2166.71     56.66 o 
  -2  10  10      707.73      719.46     26.21 o 
  -1  10  10      670.11      683.34     19.69 o 
   0  10  10     1175.62     1176.32     34.16 o 
   1  10  10      802.40      778.54     41.00 o 
   2  10  10      421.79      433.14     16.76 o 
   3  10  10     1476.94     1481.02     36.76 o 
   4  10  10      120.96      117.96     10.35 o 
  -6  11  10      107.72       99.54     16.58 o 
  -5  11  10      322.27      326.67     24.36 o 
  -4  11  10     1549.78     1508.49     43.53 o 
  -3  11  10      468.52      427.55     20.16 o 
  -2  11  10     1069.22     1044.37     34.01 o 
  -1  11  10      509.09      519.94     22.90 o 
   0  11  10      268.49      288.82     15.13 o 
   1  11  10      744.45      761.45     22.42 o 
   2  11  10      541.19      557.80     19.79 o 
  -4  12  10       23.84       29.97      8.63 o 
  -3  12  10      689.78      681.41     26.40 o 
  -2  12  10      170.82      194.96     15.50 o 
  -1  12  10       16.97       10.03      7.43 o 
   0  12  10      661.17      679.37     21.01 o 
   1  12  10      147.77      162.83     11.32 o 
 -10   1  11      155.89      170.74     14.34 o 
  -9   1  11      153.29      163.74     20.53 o 
  -8   1  11      280.72      278.54     15.32 o 
  -7   1  11       10.87        7.88     12.94 o 
  -6   1  11       82.66       80.04      8.42 o 
  -5   1  11      966.00      978.45     27.11 o 
  -4   1  11       83.59       78.95      6.96 o 
  -3   1  11      281.72      289.03     11.84 o 
  -2   1  11      707.10      703.69     14.35 o 
  -1   1  11      147.08      131.44      5.98 o 
   0   1  11       42.13       39.48      5.06 o 
   1   1  11      179.21      180.26     10.18 o 
   2   1  11        9.43        3.57      4.07 o 
   3   1  11      101.48      107.55      9.44 o 
   4   1  11      251.61      240.17     10.28 o 
   5   1  11        2.55       -2.17      4.17 o 
   6   1  11       84.29       71.12      8.32 o 
 -10   2  11      411.50      442.97     21.17 o 
  -9   2  11      670.50      632.82     24.37 o 
  -8   2  11      104.41      106.40     10.67 o 
  -7   2  11      721.97      727.27     29.22 o 
  -6   2  11     1877.16     1864.38     46.39 o 
  -5   2  11       22.47       26.59      9.02 o 
  -4   2  11     2079.28     2201.73     51.55 o 
  -3   2  11     1319.62     1312.29     32.93 o 
  -2   2  11        3.08        6.68      3.31 o 
  -1   2  11     1762.91     1841.02     31.40 o 
   0   2  11      972.43      955.13     19.38 o 
   1   2  11     1293.90     1281.26     24.80 o 
   2   2  11      688.59      671.29     16.23 o 
   3   2  11      119.06      124.45      8.63 o 
   4   2  11      119.86      109.34      7.70 o 
   5   2  11      619.56      649.40     20.58 o 
   6   2  11       42.53       51.79      8.70 o 
 -10   3  11      413.44      420.24     30.29 o 
  -9   3  11      408.22      388.48     27.58 o 
  -8   3  11     1811.18     1713.51     65.78 o 
  -7   3  11      538.42      522.66     28.85 o 
  -6   3  11      841.17      867.66     27.91 o 
  -5   3  11     2964.79     2965.11     97.45 o 
  -4   3  11      414.48      411.56     22.26 o 
  -3   3  11     1606.01     1645.88     58.49 o 
  -2   3  11     4544.29     4512.91    100.41 o 
  -1   3  11      664.74      673.79     17.29 o 
   0   3  11      752.66      743.83     24.02 o 
   1   3  11     1642.80     1576.45     33.36 o 
   2   3  11      375.91      388.39     13.49 o 
   3   3  11      769.58      715.56     41.50 o 
   4   3  11     1172.60     1157.72     29.37 o 
   5   3  11        0.41        4.42      5.76 o 
   6   3  11      335.19      338.43     18.47 o 
 -10   4  11     1359.04     1388.12     61.31 o 
  -9   4  11     2343.35     2270.25     84.87 o 
  -8   4  11       49.60       36.98     11.66 o 
  -7   4  11     1220.19     1194.70     49.30 o 
  -6   4  11     3252.20     3250.96    107.68 o 
  -5   4  11        5.15        5.39      7.27 o 
  -4   4  11     4024.73     4118.67    130.68 o 
  -3   4  11     2374.41     2357.91    104.88 o 
  -2   4  11       34.76       46.83      6.98 o 
  -1   4  11     3720.34     3770.50     69.66 o 
   0   4  11     1496.84     1464.52     32.10 o 
   1   4  11     1238.52     1169.86     27.69 o 
   2   4  11     2273.21     2249.73     50.79 o 
   3   4  11      633.99      617.81     19.12 o 
   4   4  11      210.88      193.35     11.41 o 
   5   4  11     1239.79     1269.45     32.55 o 
   6   4  11       92.21      115.56     10.43 o 
  -9   5  11      329.29      307.27     26.31 o 
  -8   5  11     1887.71     1901.09     72.43 o 
  -7   5  11      786.74      763.72     36.72 o 
  -6   5  11     1318.93     1324.07     52.10 o 
  -5   5  11     3444.54     3342.07    109.75 o 
  -4   5  11      625.20      618.43     30.13 o 
  -3   5  11     1731.73     1722.10     65.07 o 
  -2   5  11     5419.68     5342.88    118.85 o 
  -1   5  11     1797.43     1767.04     36.54 o 
   0   5  11     1028.83     1021.69     24.85 o 
   1   5  11     2257.99     2262.30     46.61 o 
   2   5  11      220.02      209.66     12.96 o 
   3   5  11      923.82      912.88     24.79 o 
   4   5  11     1231.51     1258.89     31.81 o 
   5   5  11       10.31        8.22      5.69 o 
  -9   6  11     1587.43     1517.13     63.80 o 
  -8   6  11       74.58       57.01     13.49 o 
  -7   6  11     2046.40     1953.04     72.51 o 
  -6   6  11     1512.33     1527.38     58.82 o 
  -5   6  11       19.61       35.46      9.83 o 
  -4   6  11     2203.40     2174.79     76.30 o 
  -3   6  11     3001.04     3005.80     71.54 o 
  -2   6  11       32.93       40.64      7.54 o 
  -1   6  11     2013.61     2071.21     42.63 o 
   0   6  11      205.12      218.53     13.86 o 
   1   6  11       30.30       29.37      5.51 o 
   2   6  11     2417.98     2301.83     58.15 o 
   3   6  11      670.84      678.72     20.95 o 
   4   6  11      523.82      492.06     17.85 o 
   5   6  11      828.92      848.64     25.48 o 
  -8   7  11      866.41      862.08     42.84 o 
  -7   7  11      180.47      167.86     19.00 o 
  -6   7  11      319.94      330.68     22.72 o 
  -5   7  11     2112.24     2102.47     75.59 o 
  -4   7  11      233.98      218.57     17.90 o 
  -3   7  11      827.54      873.08     28.13 o 
  -2   7  11     2818.05     2819.94     68.81 o 
  -1   7  11     1051.88     1045.46     32.30 o 
   0   7  11      325.50      323.06     15.88 o 
   1   7  11     1420.48     1400.27     32.81 o 
   2   7  11        4.26       18.86      5.49 o 
   3   7  11      323.47      318.16     14.53 o 
   4   7  11      535.21      578.43     20.01 o 
   5   7  11       18.71       22.24      6.54 o 
  -8   8  11       63.72       56.54     14.44 o 
  -7   8  11      592.40      583.51     32.66 o 
  -6   8  11      281.48      290.13     21.79 o 
  -5   8  11        0.01        0.01      7.35 o 
  -4   8  11      507.84      496.10     27.50 o 
  -3   8  11      596.87      580.81     22.46 o 
  -2   8  11       27.25       27.51      7.20 o 
  -1   8  11      241.54      275.12     20.15 o 
   0   8  11       81.86      106.87     17.71 o 
   1   8  11        6.75        3.88      4.52 o 
   2   8  11      776.78      741.68     22.22 o 
   3   8  11      238.27      241.71     23.85 o 
   4   8  11       65.21       56.91      7.93 o 
  -7   9  11       14.54        8.71     10.50 o 
  -6   9  11       44.58       42.03     12.00 o 
  -5   9  11       72.74       69.36     12.93 o 
  -4   9  11       23.84        8.00      8.22 o 
  -3   9  11      179.36      171.05     21.72 o 
  -2   9  11      749.34      771.73     27.50 o 
  -1   9  11        8.16       10.55      6.62 o 
   0   9  11        0.25       -2.20      4.19 o 
   1   9  11      123.49      133.75     14.74 o 
   2   9  11       27.28       19.84      5.90 o 
   3   9  11       58.37       56.88      7.87 o 
  -6  10  11        7.35        7.34      9.80 o 
  -5  10  11        7.38       10.36      9.22 o 
  -4  10  11       13.99       19.72     11.29 o 
  -3  10  11        4.09       -3.06      7.58 o 
  -2  10  11       23.99       13.71      7.06 o 
  -1  10  11      159.07      137.23     12.76 o 
   0  10  11       33.63       29.53      6.02 o 
   1  10  11       79.64       56.08      9.23 o 
   2  10  11        4.91        4.51      5.10 o 
  -5  11  11      138.97      156.70     18.94 o 
  -4  11  11        9.47        6.82      6.99 o 
  -3  11  11        6.27        2.47      6.54 o 
  -2  11  11       74.63       66.82     10.24 o 
  -1  11  11        3.18        1.60      6.76 o 
   0  11  11      114.70      115.03     12.56 o 
   1  11  11      237.40      237.57     14.22 o 
 -10   0  12     1205.44     1162.45     52.94 o 
  -9   0  12       45.96       47.16     13.25 o 
  -8   0  12      840.59      858.17     40.41 o 
  -7   0  12     3079.79     3119.79    104.07 o 
  -6   0  12      291.23      283.07     19.73 o 
  -5   0  12     3468.42     3534.19    112.93 o 
  -4   0  12     4865.71     5052.71    155.73 o 
  -3   0  12      671.49      652.81     28.19 o 
  -2   0  12     2424.59     2576.67     83.97 o 
  -1   0  12     1959.45     1963.91     48.00 o 
   0   0  12      585.57      600.36     21.04 o 
   1   0  12     1593.32     1621.14     43.42 o 
   2   0  12     2031.17     2007.27     52.39 o 
   3   0  12       80.97       79.63     13.51 o 
   4   0  12     1140.21     1160.00     51.31 o 
   5   0  12      346.47      353.44     18.17 o 
 -10   1  12        0.30        8.45      8.36 o 
  -9   1  12     1559.13     1666.46     46.72 o 
  -8   1  12      545.69      543.71     25.59 o 
  -7   1  12      841.02      847.88     26.91 o 
  -6   1  12     2550.42     2580.89     61.26 o 
  -5   1  12      996.90     1009.91     28.24 o 
  -4   1  12     1445.98     1502.10     37.89 o 
  -3   1  12     5655.28     5758.90    124.11 o 
  -2   1  12      427.73      480.54     16.25 o 
  -1   1  12      850.62      893.26     18.07 o 
   0   1  12     4403.41     4335.23     79.82 o 
   1   1  12      997.78      974.39     20.75 o 
   2   1  12     1475.85     1430.69     28.12 o 
   3   1  12     2164.01     2185.48     40.04 o 
   4   1  12      199.88      223.47     10.39 o 
   5   1  12      230.31      215.23     14.06 o 
  -9   2  12      124.89      130.72     18.65 o 
  -8   2  12      956.95      990.44     38.25 o 
  -7   2  12     1044.50     1048.39     31.11 o 
  -6   2  12       21.91       25.00      6.32 o 
  -5   2  12     2195.17     2240.73     53.50 o 
  -4   2  12     3397.71     3447.54     77.67 o 
  -3   2  12       70.19       67.74      6.81 o 
  -2   2  12     1337.96     1409.46     41.00 o 
  -1   2  12      829.61      887.19     19.20 o 
   0   2  12       78.49       84.51      9.05 o 
   1   2  12     2088.94     2019.61     36.07 o 
   2   2  12     1155.34     1170.55     24.30 o 
   3   2  12       10.99       18.14      5.10 o 
   4   2  12      489.24      522.44     15.67 o 
   5   2  12      178.60      201.17     12.41 o 
  -9   3  12      164.16      139.41     19.12 o 
  -8   3  12      351.43      342.23     24.62 o 
  -7   3  12       53.67       57.56     12.09 o 
  -6   3  12     1638.60     1637.46     60.98 o 
  -5   3  12       80.88       77.18     12.00 o 
  -4   3  12      435.62      416.84     22.95 o 
  -3   3  12     1421.16     1421.24     52.61 o 
  -2   3  12      763.80      743.56     23.81 o 
  -1   3  12     1572.58     1535.20     32.48 o 
   0   3  12     1559.92     1595.24     34.56 o 
   1   3  12      107.83      110.53      8.27 o 
   2   3  12      181.96      168.33     19.10 o 
   3   3  12      957.86      964.92     41.86 o 
   4   3  12       95.77      102.85     10.96 o 
   5   3  12       92.24       80.23      8.58 o 
  -9   4  12        5.78       -8.72     10.25 o 
  -8   4  12      212.24      203.22     20.05 o 
  -7   4  12       16.15        7.36      8.98 o 
  -6   4  12        8.85        7.13      7.93 o 
  -5   4  12      958.73      992.11     41.53 o 
  -4   4  12      672.82      636.64     30.27 o 
  -3   4  12       19.15       26.53      8.33 o 
  -2   4  12       13.47       12.80      5.75 o 
  -1   4  12       37.20       27.92      6.68 o 
   0   4  12        4.44        3.91      4.86 o 
   1   4  12      548.18      568.57     17.47 o 
   2   4  12       67.33       72.47     10.37 o 
   3   4  12        2.15        1.96      3.99 o 
   4   4  12       72.07       75.82      8.19 o 
   5   4  12        2.07        3.15      5.16 o 
  -9   5  12       37.90       35.16     14.01 o 
  -8   5  12        6.84       -6.59      9.01 o 
  -7   5  12        0.08       -9.64      8.08 o 
  -6   5  12        2.84       -6.33      7.10 o 
  -5   5  12       10.02        7.35      7.69 o 
  -4   5  12        1.54        2.36      6.66 o 
  -3   5  12        1.01        5.10      7.05 o 
  -2   5  12       24.18       20.95      6.20 o 
  -1   5  12       49.68       49.84      7.89 o 
   0   5  12        0.51        4.96      5.42 o 
   1   5  12       35.23       28.84      6.00 o 
   2   5  12        0.02        0.60      4.24 o 
   3   5  12        1.70        5.13      5.25 o 
   4   5  12       15.05       10.34      7.04 o 
   5   5  12        0.69        4.85      5.21 o 
  -8   6  12      228.80      211.77     20.96 o 
  -7   6  12      114.11       95.86     14.85 o 
  -6   6  12       15.57        3.90      8.09 o 
  -5   6  12        0.91       -9.42      6.28 o 
  -4   6  12      198.80      198.15     17.00 o 
  -3   6  12       69.54       80.53     12.02 o 
  -2   6  12      460.57      449.18     19.04 o 
  -1   6  12       98.71      114.58     10.68 o 
   0   6  12       12.01        6.38      5.16 o 
   1   6  12      146.16      123.97      9.20 o 
   2   6  12       44.10       55.86      7.06 o 
   3   6  12       41.80       52.12      7.07 o 
   4   6  12       89.91       98.34     11.95 o 
  -8   7  12      349.94      342.32     26.38 o 
  -7   7  12      115.33      108.06     15.78 o 
  -6   7  12     1066.09     1033.51     45.52 o 
  -5   7  12      137.60      113.07     15.18 o 
  -4   7  12      205.11      205.00     17.83 o 
  -3   7  12     1111.24     1032.72     43.98 o 
  -2   7  12      498.36      493.15     20.47 o 
  -1   7  12      424.64      421.70     19.23 o 
   0   7  12      586.85      600.64     18.20 o 
   1   7  12       54.11       54.85      6.86 o 
   2   7  12      245.44      239.27     19.08 o 
   3   7  12      420.86      430.70     16.95 o 
   4   7  12        0.26        0.67      5.35 o 
  -7   8  12      782.61      766.92     38.98 o 
  -6   8  12       51.09       36.68     11.74 o 
  -5   8  12      985.05      956.54     43.37 o 
  -4   8  12      640.98      647.36     33.33 o 
  -3   8  12        2.59       -5.69      5.67 o 
  -2   8  12      924.84      927.85     30.77 o 
  -1   8  12      682.23      645.96     24.97 o 
   0   8  12        8.61       10.82      8.74 o 
   1   8  12      679.48      692.78     27.05 o 
   2   8  12      257.79      260.59     15.02 o 
   3   8  12       60.50       59.62      7.98 o 
  -6   9  12     1190.01     1195.05     51.85 o 
  -5   9  12      484.28      478.36     29.03 o 
  -4   9  12      514.57      509.59     29.94 o 
  -3   9  12     2200.34     2176.39     57.91 o 
  -2   9  12      508.93      482.57     21.55 o 
  -1   9  12      884.82      871.24     30.95 o 
   0   9  12     1543.51     1575.07     46.23 o 
   1   9  12      106.26      112.56     11.55 o 
   2   9  12      474.01      463.96     17.73 o 
  -5  10  12      920.81      924.27     44.38 o 
  -4  10  12      562.90      539.25     31.53 o 
  -3  10  12        1.09       -1.63      7.22 o 
  -2  10  12      831.11      882.22     31.47 o 
  -1  10  12      818.68      856.81     56.66 o 
   0  10  12       17.19       18.57     10.88 o 
   1  10  12      736.02      764.62     28.37 o 
  -9   1  13      104.34      119.29     12.83 o 
  -8   1  13       26.50       16.92      7.74 o 
  -7   1  13      410.00      421.78     18.95 o 
  -6   1  13       34.74       29.73      6.61 o 
  -5   1  13       39.45       43.72     13.11 o 
  -4   1  13      193.97      187.46     13.30 o 
  -3   1  13      269.81      266.56     12.36 o 
  -2   1  13      262.57      257.99     31.15 o 
  -1   1  13      127.80      134.29      8.09 o 
   0   1  13       42.62       50.78      5.65 o 
   1   1  13       26.98       22.05      4.24 o 
   2   1  13      462.70      471.93     14.01 o 
   3   1  13        0.88        0.22      4.58 o 
   4   1  13       64.27       64.98     15.68 o 
  -9   2  13       98.25       75.19     15.75 o 
  -8   2  13      627.49      647.53     34.51 o 
  -7   2  13       45.45       40.27     11.03 o 
  -6   2  13      501.86      483.65     26.60 o 
  -5   2  13     1157.95     1108.67     44.42 o 
  -4   2  13      341.61      287.08     18.91 o 
  -3   2  13     1311.90     1316.69     50.06 o 
  -2   2  13      798.88      834.65     35.60 o 
  -1   2  13        7.00        5.87      6.57 o 
   0   2  13      893.49      855.63     36.56 o 
   1   2  13      523.70      554.50     17.43 o 
   2   2  13        0.53        3.39      5.72 o 
   3   2  13      573.51      570.48     19.08 o 
   4   2  13      114.31      123.65     10.24 o 
  -9   3  13      646.25      667.39     37.99 o 
  -8   3  13       78.68       82.32     14.87 o 
  -7   3  13     1684.83     1742.55     66.28 o 
  -6   3  13      303.68      347.38     22.64 o 
  -5   3  13      244.82      258.53     18.94 o 
  -4   3  13     1426.00     1444.87     54.51 o 
  -3   3  13      497.18      514.67     27.08 o 
  -2   3  13     1136.37     1150.87     45.92 o 
  -1   3  13     1858.41     1919.00     49.67 o 
   0   3  13      358.49      346.58     15.92 o 
   1   3  13      396.74      376.40     18.49 o 
   2   3  13     1845.39     1851.06     41.12 o 
   3   3  13       76.47       90.14      8.80 o 
   4   3  13      211.19      199.55     12.32 o 
  -8   4  13     1442.33     1405.36     58.39 o 
  -7   4  13       66.86       92.20     14.18 o 
  -6   4  13     1055.25     1056.36     44.95 o 
  -5   4  13     1954.04     1939.37     70.50 o 
  -4   4  13      304.65      275.83     19.86 o 
  -3   4  13     2012.99     2033.93     72.23 o 
  -2   4  13     2203.92     2214.23     77.52 o 
  -1   4  13       68.70       66.92      9.49 o 
   0   4  13     1372.20     1408.49     39.07 o 
   1   4  13     2176.11     2105.78     54.71 o 
   2   4  13        0.83       -1.85      5.39 o 
   3   4  13     1148.08     1086.64     76.27 o 
   4   4  13      204.30      193.64     12.20 o 
  -8   5  13      118.49      131.28     18.29 o 
  -7   5  13     1781.15     1805.28     69.06 o 
  -6   5  13      677.28      633.12     32.60 o 
  -5   5  13      283.69      281.13     20.96 o 
  -4   5  13     2364.63     2312.16     81.27 o 
  -3   5  13      280.09      302.10     21.04 o 
  -2   5  13      759.92      764.82     35.94 o 
  -1   5  13     2760.30     2731.50     67.86 o 
   0   5  13      350.98      371.96     36.76 o 
   1   5  13      745.93      765.03     22.05 o 
   2   5  13     1421.33     1463.84     35.15 o 
   3   5  13      270.92      303.79     16.90 o 
  -7   6  13       26.98       41.90     11.98 o 
  -6   6  13     1132.26     1129.48     48.80 o 
  -5   6  13     1883.19     1808.70     67.96 o 
  -4   6  13       33.46       40.17     10.43 o 
  -3   6  13      618.22      640.30     32.22 o 
  -2   6  13     1546.21     1468.65     57.19 o 
  -1   6  13       11.84        7.03      6.48 o 
   0   6  13     1282.53     1322.69     39.70 o 
   1   6  13     1314.72     1308.42     32.03 o 
   2   6  13        2.11       11.93      5.53 o 
   3   6  13      600.07      555.95     57.49 o 
  -7   7  13      720.23      652.92     35.65 o 
  -6   7  13      587.12      577.76     32.17 o 
  -5   7  13      174.47      199.98     18.76 o 
  -4   7  13      970.12      982.15     43.83 o 
  -3   7  13      175.90      192.74     18.64 o 
  -2   7  13      481.08      473.17     20.77 o 
  -1   7  13     1208.68     1217.33     37.57 o 
   0   7  13      134.08      144.90     15.63 o 
   1   7  13      366.75      402.76     18.80 o 
   2   7  13      685.84      708.56     22.20 o 
  -6   8  13      351.34      331.15     24.62 o 
  -5   8  13      460.75      450.63     28.06 o 
  -4   8  13       10.74       14.62      9.67 o 
  -3   8  13      150.55      143.98     17.38 o 
  -2   8  13      297.37      321.63     17.77 o 
  -1   8  13       44.06       67.55     16.21 o 
   0   8  13      731.03      707.51     27.63 o 
   1   8  13      265.97      266.40     28.63 o 
  -5   9  13       21.52       36.93     11.79 o 
  -4   9  13       29.14       31.26     11.11 o 
  -3   9  13        1.90        3.23      9.31 o 
  -2   9  13       74.28       67.39     10.53 o 
  -1   9  13      178.69      185.31     14.69 o 
   0   9  13       32.16       29.06      8.81 o 
  -8   0  14      590.30      658.39     35.66 o 
  -7   0  14      896.08      871.12     39.62 o 
  -6   0  14     1973.14     1976.36     70.83 o 
  -5   0  14      236.69      228.10     17.27 o 
  -4   0  14     1237.24     1328.35     50.33 o 
  -3   0  14     2823.45     2896.48     95.08 o 
  -2   0  14       51.34       29.07      8.73 o 
  -1   0  14     1690.85     1911.17     67.02 o 
   0   0  14     1220.73     1301.37     50.04 o 
   1   0  14       48.21       37.23     10.34 o 
   2   0  14     1616.97     1669.22     45.70 o 
   3   0  14      542.61      528.85     22.02 o 
  -8   1  14     1550.71     1575.50     62.83 o 
  -7   1  14      509.75      528.51     29.90 o 
  -6   1  14        1.58        6.63      8.06 o 
  -5   1  14     1030.06     1081.63     43.89 o 
  -4   1  14      503.57      533.39     27.25 o 
  -3   1  14      223.95      237.57     17.50 o 
  -2   1  14     2003.64     2096.05     72.91 o 
  -1   1  14      582.33      670.67     31.64 o 
   0   1  14      109.88      102.84     10.07 o 
   1   1  14     1564.45     1627.16     36.63 o 
   2   1  14      213.95      254.41     14.42 o 
   3   1  14      408.33      389.02     24.99 o 
  -8   2  14      367.19      421.86     27.99 o 
  -7   2  14      330.95      344.05     23.90 o 
  -6   2  14      998.47     1017.77     43.95 o 
  -5   2  14      106.74      102.75     13.76 o 
  -4   2  14      962.05      969.11     41.00 o 
  -3   2  14     1348.00     1455.23     55.26 o 
  -2   2  14        3.19        1.52      7.46 o 
  -1   2  14     1341.47     1401.95     53.70 o 
   0   2  14     1181.45     1277.76     37.16 o 
   1   2  14        7.28       -3.20      6.90 o 
   2   2  14      725.90      746.41     22.32 o 
   3   2  14      391.53      385.87     19.80 o 
  -8   3  14      250.40      222.49     22.25 o 
  -7   3  14      626.22      724.44     36.79 o 
  -6   3  14       40.61       39.02     11.01 o 
  -5   3  14      215.39      223.03     18.11 o 
  -4   3  14      290.87      283.43     19.98 o 
  -3   3  14      271.71      255.79     19.66 o 
  -2   3  14      785.41      824.21     36.85 o 
  -1   3  14      266.17      314.92     21.13 o 
   0   3  14      114.13      133.93     11.51 o 
   1   3  14      337.34      327.35     15.94 o 
   2   3  14      122.27      129.44     15.32 o 
   3   3  14      324.96      371.37     15.79 o 
  -7   4  14        0.32       20.97     10.16 o 
  -6   4  14      111.12      102.93     14.58 o 
  -5   4  14        2.91       -3.40      7.66 o 
  -4   4  14      122.93      120.95     14.62 o 
  -3   4  14       51.85       72.88     12.19 o 
  -2   4  14       41.97       33.53      9.36 o 
  -1   4  14      185.61      184.15     16.86 o 
   0   4  14      309.62      334.50     23.39 o 
   1   4  14       36.39       27.56      5.63 o 
   2   4  14       33.06       43.79      8.35 o 
  -7   5  14       86.31       83.47     14.80 o 
  -6   5  14        0.28       -2.07      7.64 o 
  -5   5  14       13.20       13.78      8.67 o 
  -4   5  14        0.12       -0.06      6.95 o 
  -3   5  14        2.29       -2.92      7.09 o 
  -2   5  14        0.00        6.49      7.39 o 
  -1   5  14        2.89        7.00      7.70 o 
   0   5  14       19.54       24.72      7.36 o 
   1   5  14       34.61       46.93      9.61 o 
   2   5  14       41.15       49.32      7.13 o 
  -6   6  14      240.68      230.96     20.52 o 
  -5   6  14      118.90      131.26     16.75 o 
  -4   6  14      162.79      181.76     18.84 o 
  -3   6  14      198.37      224.22     19.10 o 
  -2   6  14        1.30       -5.83      6.56 o 
  -1   6  14       94.93       71.03      9.77 o 
   0   6  14       71.76       96.31     11.19 o 
   1   6  14        2.02        0.15      9.68 o 
  -5   7  14      119.23      132.51     17.01 o 
  -4   7  14      437.83      474.46     28.55 o 
  -3   7  14       75.18       75.69     13.40 o 
  -2   7  14      371.39      380.09     25.04 o 
  -1   7  14       75.53       92.77     11.06 o 
   0   7  14       64.72       68.62     10.23 o 
  -4   8  14      383.12      398.18     26.74 o 
  -3   8  14      742.22      739.35     37.91 o 
  -2   8  14       18.40       17.76     10.06 o 
  -1   8  14      502.63      523.82     23.49 o 
  -7   1  15       15.67       19.49     10.66 o 
  -6   1  15        5.85       15.88      9.49 o 
  -5   1  15      267.90      277.40     19.75 o 
  -4   1  15        0.37        4.91      7.34 o 
  -3   1  15      115.73      113.91     13.92 o 
  -2   1  15      172.35      187.66     16.55 o 
  -1   1  15       42.27       45.28     10.11 o 
   0   1  15       37.70       41.44     10.05 o 
   2   1  15      199.06      211.05     19.23 o 
  -7   2  15      410.08      428.33     28.11 o 
  -6   2  15      246.25      267.11     20.83 o 
  -5   2  15      227.43      231.39     19.35 o 
  -4   2  15      780.67      815.97     37.25 o 
  -3   2  15        5.31        3.45      7.75 o 
  -2   2  15      268.53      279.34     20.37 o 
  -1   2  15      247.18      300.58     21.30 o 
   0   2  15       24.93       24.52      8.99 o 
   1   2  15      356.02      375.69     28.57 o 
  -6   3  15      146.95      140.92     16.85 o 
  -5   3  15      940.20      990.79     43.39 o 
  -4   3  15       24.00       24.19      9.65 o 
  -3   3  15     1084.27     1051.54     45.07 o 
  -2   3  15      713.79      767.75     36.36 o 
  -1   3  15       75.20       66.57     12.13 o 
   0   3  15      703.86      762.35     36.61 o 
   1   3  15      621.64      671.59     39.30 o 
  -6   4  15      186.62      190.54     18.85 o 
  -5   4  15      333.26      327.09     23.21 o 
  -4   4  15     1407.29     1487.15     58.47 o 
  -3   4  15       47.59       58.69     12.15 o 
  -2   4  15      727.58      787.76     37.58 o 
  -1   4  15      759.71      789.89     37.60 o 
   0   4  15       46.50       56.71     11.99 o 
   1   4  15      483.91      531.73     34.68 o 
  -5   5  15      624.20      661.49     34.87 o 
  -4   5  15        5.35        2.30      9.07 o 
  -3   5  15     1515.58     1581.25     62.00 o 
  -2   5  15      509.72      535.13     30.49 o 
  -1   5  15        8.25        2.86      8.78 o 
   0   5  15     1326.38     1478.42     59.65 o 
  -4   6  15      820.58      842.32     40.63 o 
  -3   6  15      113.92      115.23     16.21 o 
  -2   6  15      344.31      355.03     24.62 o 
  -1   6  15      670.19      758.40     37.98 o 
  -3   1  16      660.24      670.55     32.49 o 
  -2   1  16       10.36        1.34      8.10 o 
  -5   2  16      853.78      918.73     41.78 o 
  -4   2  16      312.33      346.52     23.63 o 
  -3   2  16      179.07      194.11     18.19 o 
  -2   2  16      656.45      712.54     34.81 o 
  -1   2  16      142.15      157.86     17.18 o 
  -4   3  16      297.81      336.03     23.28 o 
  -3   3  16      299.67      295.32     21.77 o 
  -2   3  16       35.46       52.26     11.72 o 
                                                 
